# Supplementary material for: Universal probe-based intermediate primer-triggered qPCR (UPIP-qPCR) for SNP genotyping
Source: BMC Genomics. 2021 Nov 24;22:850. doi: 10.1186/s12864-021-08148-2 (PMC8611915; doi:10.1186/s12864-021-08148-2)
Supplement: Supplementary file 3 — Additional file 3. GenBank accession numbers. [file 12864_2021_8148_MOESM3_ESM.xlsx]

## Sheet: Sheet1
Accession No.	Gene	SNP	Sample No.	Definition
OK351361	CYP2C9	rs1057910	1	Sanger sequence for Sample1 at rs1057910 locus
OK351362	CYP2C9	rs1057910	2	Sanger sequence for Sample2 at rs1057910 locus
OK351363	CYP2C9	rs1057910	3	Sanger sequence for Sample3 at rs1057910 locus
OK351364	CYP2C9	rs1057910	4	Sanger sequence for Sample4 at rs1057910 locus
OK351365	CYP2C9	rs1057910	5	Sanger sequence for Sample5 at rs1057910 locus
OK351366	CYP2C9	rs1057910	6	Sanger sequence for Sample6 at rs1057910 locus
OK351367	CYP2C9	rs1057910	7	Sanger sequence for Sample7 at rs1057910 locus
OK351368	CYP2C9	rs1057910	8	Sanger sequence for Sample8 at rs1057910 locus
OK351369	CYP2C9	rs1057910	9	Sanger sequence for Sample9 at rs1057910 locus
OK351370	CYP2C9	rs1057910	10	Sanger sequence for Sample10 at rs1057910 locus
OK351371	CYP2C9	rs1057910	11	Sanger sequence for Sample11 at rs1057910 locus
OK351372	CYP2C9	rs1057910	12	Sanger sequence for Sample12 at rs1057910 locus
OK351373	CYP2C9	rs1057910	13	Sanger sequence for Sample13 at rs1057910 locus
OK351374	CYP2C9	rs1057910	14	Sanger sequence for Sample14 at rs1057910 locus
OK351375	CYP2C9	rs1057910	15	Sanger sequence for Sample15 at rs1057910 locus
OK351376	CYP2C9	rs1057910	16	Sanger sequence for Sample16 at rs1057910 locus
OK351377	CYP2C9	rs1057910	17	Sanger sequence for Sample17 at rs1057910 locus
OK351378	CYP2C9	rs1057910	18	Sanger sequence for Sample18 at rs1057910 locus
OK351379	CYP2C9	rs1057910	19	Sanger sequence for Sample19 at rs1057910 locus
OK351380	CYP2C9	rs1057910	20	Sanger sequence for Sample20 at rs1057910 locus
OK351381	CYP2C9	rs1057910	21	Sanger sequence for Sample21 at rs1057910 locus
OK351382	CYP2C9	rs1057910	22	Sanger sequence for Sample22 at rs1057910 locus
OK351383	CYP2C9	rs1057910	23	Sanger sequence for Sample23 at rs1057910 locus
OK351384	CYP2C9	rs1057910	24	Sanger sequence for Sample24 at rs1057910 locus
OK351385	CYP2C9	rs1057910	25	Sanger sequence for Sample25 at rs1057910 locus
OK351386	CYP2C9	rs1057910	26	Sanger sequence for Sample26 at rs1057910 locus
OK351387	CYP2C9	rs1057910	27	Sanger sequence for Sample27 at rs1057910 locus
OK351388	CYP2C9	rs1057910	28	Sanger sequence for Sample28 at rs1057910 locus
OK351389	CYP2C9	rs1057910	29	Sanger sequence for Sample29 at rs1057910 locus
OK351390	CYP2C9	rs1057910	30	Sanger sequence for Sample30 at rs1057910 locus
OK351391	CYP2C9	rs1057910	31	Sanger sequence for Sample31 at rs1057910 locus
OK351392	CYP2C9	rs1057910	32	Sanger sequence for Sample32 at rs1057910 locus
OK351393	CYP2C9	rs1057910	33	Sanger sequence for Sample33 at rs1057910 locus
OK351394	CYP2C9	rs1057910	34	Sanger sequence for Sample34 at rs1057910 locus
OK351395	CYP2C9	rs1057910	35	Sanger sequence for Sample35 at rs1057910 locus
OK351396	CYP2C9	rs1057910	36	Sanger sequence for Sample36 at rs1057910 locus
OK351397	CYP2C9	rs1057910	37	Sanger sequence for Sample37 at rs1057910 locus
OK351398	CYP2C9	rs1057910	38	Sanger sequence for Sample38 at rs1057910 locus
OK351399	CYP2C9	rs1057910	39	Sanger sequence for Sample39 at rs1057910 locus
OK351400	CYP2C9	rs1057910	40	Sanger sequence for Sample40 at rs1057910 locus
OK351401	CYP2C9	rs1057910	41	Sanger sequence for Sample41 at rs1057910 locus
OK351402	CYP2C9	rs1057910	42	Sanger sequence for Sample42 at rs1057910 locus
OK351403	CYP2C9	rs1057910	43	Sanger sequence for Sample43 at rs1057910 locus
OK351404	CYP2C9	rs1057910	44	Sanger sequence for Sample44 at rs1057910 locus
OK351405	CYP2C9	rs1057910	45	Sanger sequence for Sample45 at rs1057910 locus
OK351406	CYP2C9	rs1057910	46	Sanger sequence for Sample46 at rs1057910 locus
OK351407	CYP2C9	rs1057910	47	Sanger sequence for Sample47 at rs1057910 locus
OK351408	CYP2C9	rs1057910	48	Sanger sequence for Sample48 at rs1057910 locus
OK351409	CYP2C9	rs1057910	49	Sanger sequence for Sample49 at rs1057910 locus
OK351410	CYP2C9	rs1057910	50	Sanger sequence for Sample50 at rs1057910 locus
OK351411	CYP2C9	rs1057910	51	Sanger sequence for Sample51 at rs1057910 locus
OK351412	CYP2C9	rs1057910	52	Sanger sequence for Sample52 at rs1057910 locus
OK351413	CYP2C9	rs1057910	53	Sanger sequence for Sample53 at rs1057910 locus
OK351414	CYP2C9	rs1057910	54	Sanger sequence for Sample54 at rs1057910 locus
OK351415	CYP2C9	rs1057910	55	Sanger sequence for Sample55 at rs1057910 locus
OK351416	CYP2C9	rs1057910	56	Sanger sequence for Sample56 at rs1057910 locus
OK351417	CYP2C9	rs1057910	57	Sanger sequence for Sample57 at rs1057910 locus
OK351418	CYP2C9	rs1057910	58	Sanger sequence for Sample58 at rs1057910 locus
OK351419	CYP2C9	rs1057910	59	Sanger sequence for Sample59 at rs1057910 locus
OK351420	CYP2C9	rs1057910	60	Sanger sequence for Sample60 at rs1057910 locus
OK351421	CYP2C9	rs1057910	61	Sanger sequence for Sample61 at rs1057910 locus
OK351422	CYP2C9	rs1057910	62	Sanger sequence for Sample62 at rs1057910 locus
OK351423	CYP2C9	rs1057910	63	Sanger sequence for Sample63 at rs1057910 locus
OK351424	CYP2C9	rs1057910	64	Sanger sequence for Sample64 at rs1057910 locus
OK351425	CYP2C9	rs1057910	65	Sanger sequence for Sample65 at rs1057910 locus
OK351426	CYP2C9	rs1057910	66	Sanger sequence for Sample66 at rs1057910 locus
OK351427	CYP2C9	rs1057910	67	Sanger sequence for Sample67 at rs1057910 locus
OK351428	CYP2C9	rs1057910	68	Sanger sequence for Sample68 at rs1057910 locus
OK351429	CYP2C9	rs1057910	69	Sanger sequence for Sample69 at rs1057910 locus
OK351430	CYP2C9	rs1057910	70	Sanger sequence for Sample70 at rs1057910 locus
OK351431	CYP2C9	rs1057910	71	Sanger sequence for Sample71 at rs1057910 locus
OK351432	CYP2C9	rs1057910	72	Sanger sequence for Sample72 at rs1057910 locus
OK351433	CYP2C9	rs1057910	73	Sanger sequence for Sample73 at rs1057910 locus
OK351434	CYP2C9	rs1057910	74	Sanger sequence for Sample74 at rs1057910 locus
OK351435	CYP2C9	rs1057910	75	Sanger sequence for Sample75 at rs1057910 locus
OK351436	CYP2C9	rs1057910	76	Sanger sequence for Sample76 at rs1057910 locus
OK351437	CYP2C9	rs1057910	77	Sanger sequence for Sample77 at rs1057910 locus
OK351438	CYP2C9	rs1057910	78	Sanger sequence for Sample78 at rs1057910 locus
OK351439	CYP2C9	rs1057910	79	Sanger sequence for Sample79 at rs1057910 locus
OK351440	CYP2C9	rs1057910	80	Sanger sequence for Sample80 at rs1057910 locus
OK351441	CYP2C9	rs1057910	81	Sanger sequence for Sample81 at rs1057910 locus
OK351442	CYP2C9	rs1057910	82	Sanger sequence for Sample82 at rs1057910 locus
OK351443	CYP2C9	rs1057910	83	Sanger sequence for Sample83 at rs1057910 locus
OK351444	CYP2C9	rs1057910	84	Sanger sequence for Sample84 at rs1057910 locus
OK351445	CYP2C9	rs1057910	85	Sanger sequence for Sample85 at rs1057910 locus
OK351446	CYP2C9	rs1057910	86	Sanger sequence for Sample86 at rs1057910 locus
OK351447	CYP2C9	rs1057910	87	Sanger sequence for Sample87 at rs1057910 locus
OK351448	CYP2C9	rs1057910	88	Sanger sequence for Sample88 at rs1057910 locus
OK351449	CYP2C9	rs1057910	89	Sanger sequence for Sample89 at rs1057910 locus
OK351450	CYP2C9	rs1057910	90	Sanger sequence for Sample90 at rs1057910 locus
OK351451	CYP2C9	rs1057910	91	Sanger sequence for Sample91 at rs1057910 locus
OK351452	CYP2C9	rs1057910	92	Sanger sequence for Sample92 at rs1057910 locus
OK351453	CYP2C9	rs1057910	93	Sanger sequence for Sample93 at rs1057910 locus
OK351454	CYP2C9	rs1057910	94	Sanger sequence for Sample94 at rs1057910 locus
OK351455	CYP2C9	rs1057910	95	Sanger sequence for Sample95 at rs1057910 locus
OK351456	CYP2C9	rs1057910	96	Sanger sequence for Sample96 at rs1057910 locus
OK351457	CYP2C9	rs1057910	97	Sanger sequence for Sample97 at rs1057910 locus
OK351458	CYP2C9	rs1057910	98	Sanger sequence for Sample98 at rs1057910 locus
OK351459	CYP2C9	rs1057910	99	Sanger sequence for Sample99 at rs1057910 locus
OK351460	CYP2C9	rs1057910	100	Sanger sequence for Sample100 at rs1057910 locus
OK351461	CYP2C9	rs1057910	101	Sanger sequence for Sample101 at rs1057910 locus
OK351462	CYP2C9	rs1057910	102	Sanger sequence for Sample102 at rs1057910 locus
OK351463	CYP2C9	rs1057910	103	Sanger sequence for Sample103 at rs1057910 locus
OK351464	CYP2C9	rs1057910	104	Sanger sequence for Sample104 at rs1057910 locus
OK351465	CYP2C9	rs1057910	105	Sanger sequence for Sample105 at rs1057910 locus
OK351466	CYP2C9	rs1057910	106	Sanger sequence for Sample106 at rs1057910 locus
OK351467	CYP2C9	rs1057910	107	Sanger sequence for Sample107 at rs1057910 locus
OK351468	CYP2C9	rs1057910	108	Sanger sequence for Sample108 at rs1057910 locus
OK351469	CYP2C9	rs1057910	109	Sanger sequence for Sample109 at rs1057910 locus
OK351470	CYP2C9	rs1057910	110	Sanger sequence for Sample110 at rs1057910 locus
OK351471	CYP2C9	rs1057910	111	Sanger sequence for Sample111 at rs1057910 locus
OK351472	CYP2C9	rs1057910	112	Sanger sequence for Sample112 at rs1057910 locus
OK351473	CYP2C9	rs1057910	113	Sanger sequence for Sample113 at rs1057910 locus
OK351474	CYP2C9	rs1057910	114	Sanger sequence for Sample114 at rs1057910 locus
OK351475	CYP2C9	rs1057910	115	Sanger sequence for Sample115 at rs1057910 locus
OK351476	CYP2C9	rs1057910	116	Sanger sequence for Sample116 at rs1057910 locus
OK351477	CYP2C9	rs1057910	117	Sanger sequence for Sample117 at rs1057910 locus
OK351478	CYP2C9	rs1057910	118	Sanger sequence for Sample118 at rs1057910 locus
OK351479	CYP2C9	rs1057910	119	Sanger sequence for Sample119 at rs1057910 locus
OK351480	CYP2C9	rs1057910	120	Sanger sequence for Sample120 at rs1057910 locus
OK351481	CYP2C9	rs1057910	121	Sanger sequence for Sample121 at rs1057910 locus
OK351482	CYP2C9	rs1057910	122	Sanger sequence for Sample122 at rs1057910 locus
OK351483	CYP2C9	rs1057910	123	Sanger sequence for Sample123 at rs1057910 locus
OK351484	CYP2C9	rs1057910	124	Sanger sequence for Sample124 at rs1057910 locus
OK351485	CYP2C9	rs1057910	125	Sanger sequence for Sample125 at rs1057910 locus
OK351486	CYP2C9	rs1057910	126	Sanger sequence for Sample126 at rs1057910 locus
OK351487	CYP2C9	rs1057910	127	Sanger sequence for Sample127 at rs1057910 locus
OK351488	CYP2C9	rs1057910	128	Sanger sequence for Sample128 at rs1057910 locus
OK351489	CYP2C9	rs1057910	129	Sanger sequence for Sample129 at rs1057910 locus
OK351490	CYP2C9	rs1057910	130	Sanger sequence for Sample130 at rs1057910 locus
OK351491	CYP2C9	rs1057910	131	Sanger sequence for Sample131 at rs1057910 locus
OK351492	CYP2C9	rs1057910	132	Sanger sequence for Sample132 at rs1057910 locus
OK351493	CYP2C9	rs1057910	133	Sanger sequence for Sample133 at rs1057910 locus
OK351494	CYP2C9	rs1057910	134	Sanger sequence for Sample134 at rs1057910 locus
OK351495	CYP2C9	rs1057910	135	Sanger sequence for Sample135 at rs1057910 locus
OK351496	CYP2C9	rs1057910	136	Sanger sequence for Sample136 at rs1057910 locus
OK351497	CYP2C9	rs1057910	137	Sanger sequence for Sample137 at rs1057910 locus
OK351498	CYP2C9	rs1057910	138	Sanger sequence for Sample138 at rs1057910 locus
OK351499	CYP2C9	rs1057910	139	Sanger sequence for Sample139 at rs1057910 locus
OK351500	CYP2C9	rs1057910	140	Sanger sequence for Sample140 at rs1057910 locus
OK351501	CYP2C9	rs1057910	141	Sanger sequence for Sample141 at rs1057910 locus
OK351502	CYP2C9	rs1057910	142	Sanger sequence for Sample142 at rs1057910 locus
OK351503	CYP2C9	rs1057910	143	Sanger sequence for Sample143 at rs1057910 locus
OK351504	CYP2C9	rs1057910	144	Sanger sequence for Sample144 at rs1057910 locus
OK351505	CYP2C9	rs1057910	145	Sanger sequence for Sample145 at rs1057910 locus
OK351506	CYP2C9	rs1057910	146	Sanger sequence for Sample146 at rs1057910 locus
OK351507	CYP2C9	rs1057910	147	Sanger sequence for Sample147 at rs1057910 locus
OK351508	CYP2C9	rs1057910	148	Sanger sequence for Sample148 at rs1057910 locus
OK351509	CYP2C9	rs1057910	149	Sanger sequence for Sample149 at rs1057910 locus
OK351510	CYP2C9	rs1057910	150	Sanger sequence for Sample150 at rs1057910 locus
OK351511	CYP2C9	rs1057910	151	Sanger sequence for Sample151 at rs1057910 locus
OK351512	CYP2C9	rs1057910	152	Sanger sequence for Sample152 at rs1057910 locus
OK351513	CYP2C9	rs1057910	153	Sanger sequence for Sample153 at rs1057910 locus
OK351514	CYP2C9	rs1057910	154	Sanger sequence for Sample154 at rs1057910 locus
OK351515	CYP2C9	rs1057910	155	Sanger sequence for Sample155 at rs1057910 locus
OK351516	CYP2C9	rs1057910	156	Sanger sequence for Sample156 at rs1057910 locus
OK351517	CYP2C9	rs1057910	157	Sanger sequence for Sample157 at rs1057910 locus
OK351518	CYP2C9	rs1057910	158	Sanger sequence for Sample158 at rs1057910 locus
OK351519	CYP2C9	rs1057910	159	Sanger sequence for Sample159 at rs1057910 locus
OK351520	CYP2C9	rs1057910	160	Sanger sequence for Sample160 at rs1057910 locus
OK351521	CYP2C9	rs1057910	161	Sanger sequence for Sample161 at rs1057910 locus
OK351522	CYP2C9	rs1057910	162	Sanger sequence for Sample162 at rs1057910 locus
OK351523	CYP2C9	rs1057910	163	Sanger sequence for Sample163 at rs1057910 locus
OK351524	CYP2C9	rs1057910	164	Sanger sequence for Sample164 at rs1057910 locus
OK351525	CYP2C9	rs1057910	165	Sanger sequence for Sample165 at rs1057910 locus
OK351526	CYP2C9	rs1057910	166	Sanger sequence for Sample166 at rs1057910 locus
OK351527	CYP2C9	rs1057910	167	Sanger sequence for Sample167 at rs1057910 locus
OK351528	CYP2C9	rs1057910	168	Sanger sequence for Sample168 at rs1057910 locus
OK351529	CYP2C9	rs1057910	169	Sanger sequence for Sample169 at rs1057910 locus
OK351530	CYP2C9	rs1057910	170	Sanger sequence for Sample170 at rs1057910 locus
OK351531	CYP2C9	rs1057910	171	Sanger sequence for Sample171 at rs1057910 locus
OK351532	CYP2C9	rs1057910	172	Sanger sequence for Sample172 at rs1057910 locus
OK351533	CYP2C9	rs1057910	173	Sanger sequence for Sample173 at rs1057910 locus
OK351534	CYP2C9	rs1057910	174	Sanger sequence for Sample174 at rs1057910 locus
OK351535	CYP2C9	rs1057910	175	Sanger sequence for Sample175 at rs1057910 locus
OK351536	CYP2C9	rs1057910	176	Sanger sequence for Sample176 at rs1057910 locus
OK351537	CYP2C9	rs1057910	177	Sanger sequence for Sample177 at rs1057910 locus
OK351538	CYP2C9	rs1057910	178	Sanger sequence for Sample178 at rs1057910 locus
OK351539	CYP2C9	rs1057910	179	Sanger sequence for Sample179 at rs1057910 locus
OK351540	CYP2C9	rs1057910	180	Sanger sequence for Sample180 at rs1057910 locus
OK351541	CYP2C9	rs1057910	181	Sanger sequence for Sample181 at rs1057910 locus
OK351542	CYP2C9	rs1057910	182	Sanger sequence for Sample182 at rs1057910 locus
OK351543	CYP2C9	rs1057910	183	Sanger sequence for Sample183 at rs1057910 locus
OK351544	CYP2C9	rs1057910	184	Sanger sequence for Sample184 at rs1057910 locus
OK351545	CYP2C9	rs1057910	185	Sanger sequence for Sample185 at rs1057910 locus
OK351546	CYP2C9	rs1057910	186	Sanger sequence for Sample186 at rs1057910 locus
OK351547	CYP2C9	rs1057910	187	Sanger sequence for Sample187 at rs1057910 locus
OK351548	CYP2C9	rs1057910	188	Sanger sequence for Sample188 at rs1057910 locus
OK351549	CYP2C9	rs1057910	189	Sanger sequence for Sample189 at rs1057910 locus
OK351550	CYP2C9	rs1057910	190	Sanger sequence for Sample190 at rs1057910 locus
OK351551	CYP2C9	rs1057910	191	Sanger sequence for Sample191 at rs1057910 locus
OK351552	CYP2C9	rs1057910	192	Sanger sequence for Sample192 at rs1057910 locus
OK351553	CYP2C9	rs1057910	193	Sanger sequence for Sample193 at rs1057910 locus
OK351554	CYP2C9	rs1057910	194	Sanger sequence for Sample194 at rs1057910 locus
OK351555	CYP2C9	rs1057910	195	Sanger sequence for Sample195 at rs1057910 locus
OK351556	CYP2C9	rs1057910	196	Sanger sequence for Sample196 at rs1057910 locus
OK351557	CYP2C9	rs1057910	197	Sanger sequence for Sample197 at rs1057910 locus
OK351558	CYP2C9	rs1057910	198	Sanger sequence for Sample198 at rs1057910 locus
OK351559	CYP2C9	rs1057910	199	Sanger sequence for Sample199 at rs1057910 locus
OK351560	CYP2C9	rs1057910	200	Sanger sequence for Sample200 at rs1057910 locus
OK351561	CYP2C9	rs1057910	201	Sanger sequence for Sample201 at rs1057910 locus
OK351562	CYP2C9	rs1057910	202	Sanger sequence for Sample202 at rs1057910 locus
OK351563	CYP2C9	rs1057910	203	Sanger sequence for Sample203 at rs1057910 locus
OK351564	CYP2C9	rs1057910	204	Sanger sequence for Sample204 at rs1057910 locus
OK351565	CYP2C9	rs1057910	205	Sanger sequence for Sample205 at rs1057910 locus
OK351566	CYP2C9	rs1057910	206	Sanger sequence for Sample206 at rs1057910 locus
OK351567	CYP2C9	rs1057910	207	Sanger sequence for Sample207 at rs1057910 locus
OK351568	CYP2C9	rs1057910	208	Sanger sequence for Sample208 at rs1057910 locus
OK351569	CYP2C9	rs1057910	209	Sanger sequence for Sample209 at rs1057910 locus
OK351570	CYP2C9	rs1057910	210	Sanger sequence for Sample210 at rs1057910 locus
OK351571	CYP2C9	rs1057910	211	Sanger sequence for Sample211 at rs1057910 locus
OK351572	CYP2C9	rs1057910	212	Sanger sequence for Sample212 at rs1057910 locus
OK351573	CYP2C9	rs1057910	213	Sanger sequence for Sample213 at rs1057910 locus
OK351574	CYP2C9	rs1057910	214	Sanger sequence for Sample214 at rs1057910 locus
OK351575	CYP2C9	rs1057910	215	Sanger sequence for Sample215 at rs1057910 locus
OK351576	CYP2C9	rs1057910	216	Sanger sequence for Sample216 at rs1057910 locus
OK351577	CYP2C9	rs1057910	217	Sanger sequence for Sample217 at rs1057910 locus
OK351578	CYP2C9	rs1057910	218	Sanger sequence for Sample218 at rs1057910 locus
OK351579	CYP2C9	rs1057910	219	Sanger sequence for Sample219 at rs1057910 locus
OK351580	CYP2C9	rs1057910	220	Sanger sequence for Sample220 at rs1057910 locus
OK351581	CYP2C9	rs1057910	221	Sanger sequence for Sample221 at rs1057910 locus
OK351582	CYP2C9	rs1057910	222	Sanger sequence for Sample222 at rs1057910 locus
OK351583	CYP2C9	rs1057910	223	Sanger sequence for Sample223 at rs1057910 locus
OK351584	CYP2C9	rs1057910	224	Sanger sequence for Sample224 at rs1057910 locus
OK351585	MTHFR	rs1801131	1	Sanger sequence for Sample1 at rs1801131 locus
OK351586	MTHFR	rs1801131	2	Sanger sequence for Sample2 at rs1801131 locus
OK351587	MTHFR	rs1801131	3	Sanger sequence for Sample3 at rs1801131 locus
OK351588	MTHFR	rs1801131	4	Sanger sequence for Sample4 at rs1801131 locus
OK351589	MTHFR	rs1801131	5	Sanger sequence for Sample5 at rs1801131 locus
OK351590	MTHFR	rs1801131	6	Sanger sequence for Sample6 at rs1801131 locus
OK351591	MTHFR	rs1801131	7	Sanger sequence for Sample7 at rs1801131 locus
OK351592	MTHFR	rs1801131	8	Sanger sequence for Sample8 at rs1801131 locus
OK351593	MTHFR	rs1801131	9	Sanger sequence for Sample9 at rs1801131 locus
OK351594	MTHFR	rs1801131	10	Sanger sequence for Sample10 at rs1801131 locus
OK351595	MTHFR	rs1801131	11	Sanger sequence for Sample11 at rs1801131 locus
OK351596	MTHFR	rs1801131	12	Sanger sequence for Sample12 at rs1801131 locus
OK351597	MTHFR	rs1801131	13	Sanger sequence for Sample13 at rs1801131 locus
OK351598	MTHFR	rs1801131	14	Sanger sequence for Sample14 at rs1801131 locus
OK351599	MTHFR	rs1801131	15	Sanger sequence for Sample15 at rs1801131 locus
OK351600	MTHFR	rs1801131	16	Sanger sequence for Sample16 at rs1801131 locus
OK351601	MTHFR	rs1801131	17	Sanger sequence for Sample17 at rs1801131 locus
OK351602	MTHFR	rs1801131	18	Sanger sequence for Sample18 at rs1801131 locus
OK351603	MTHFR	rs1801131	19	Sanger sequence for Sample19 at rs1801131 locus
OK351604	MTHFR	rs1801131	20	Sanger sequence for Sample20 at rs1801131 locus
OK351605	MTHFR	rs1801131	21	Sanger sequence for Sample21 at rs1801131 locus
OK351606	MTHFR	rs1801131	22	Sanger sequence for Sample22 at rs1801131 locus
OK351607	MTHFR	rs1801131	23	Sanger sequence for Sample23 at rs1801131 locus
OK351608	MTHFR	rs1801131	24	Sanger sequence for Sample24 at rs1801131 locus
OK351609	MTHFR	rs1801131	25	Sanger sequence for Sample25 at rs1801131 locus
OK351610	MTHFR	rs1801131	26	Sanger sequence for Sample26 at rs1801131 locus
OK351611	MTHFR	rs1801131	27	Sanger sequence for Sample27 at rs1801131 locus
OK351612	MTHFR	rs1801131	28	Sanger sequence for Sample28 at rs1801131 locus
OK351613	MTHFR	rs1801131	29	Sanger sequence for Sample29 at rs1801131 locus
OK351614	MTHFR	rs1801131	30	Sanger sequence for Sample30 at rs1801131 locus
OK351615	MTHFR	rs1801131	31	Sanger sequence for Sample31 at rs1801131 locus
OK351616	MTHFR	rs1801131	32	Sanger sequence for Sample32 at rs1801131 locus
OK351617	MTHFR	rs1801131	33	Sanger sequence for Sample33 at rs1801131 locus
OK351618	MTHFR	rs1801131	34	Sanger sequence for Sample34 at rs1801131 locus
OK351619	MTHFR	rs1801131	35	Sanger sequence for Sample35 at rs1801131 locus
OK351620	MTHFR	rs1801131	36	Sanger sequence for Sample36 at rs1801131 locus
OK351621	MTHFR	rs1801131	37	Sanger sequence for Sample37 at rs1801131 locus
OK351622	MTHFR	rs1801131	38	Sanger sequence for Sample38 at rs1801131 locus
OK351623	MTHFR	rs1801131	39	Sanger sequence for Sample39 at rs1801131 locus
OK351624	MTHFR	rs1801131	40	Sanger sequence for Sample40 at rs1801131 locus
OK351625	MTHFR	rs1801131	41	Sanger sequence for Sample41 at rs1801131 locus
OK351626	MTHFR	rs1801131	42	Sanger sequence for Sample42 at rs1801131 locus
OK351627	MTHFR	rs1801131	43	Sanger sequence for Sample43 at rs1801131 locus
OK351628	MTHFR	rs1801131	44	Sanger sequence for Sample44 at rs1801131 locus
OK351629	MTHFR	rs1801131	45	Sanger sequence for Sample45 at rs1801131 locus
OK351630	MTHFR	rs1801131	46	Sanger sequence for Sample46 at rs1801131 locus
OK351631	MTHFR	rs1801131	47	Sanger sequence for Sample47 at rs1801131 locus
OK351632	MTHFR	rs1801131	48	Sanger sequence for Sample48 at rs1801131 locus
OK351633	MTHFR	rs1801131	49	Sanger sequence for Sample49 at rs1801131 locus
OK351634	MTHFR	rs1801131	50	Sanger sequence for Sample50 at rs1801131 locus
OK351635	MTHFR	rs1801131	51	Sanger sequence for Sample51 at rs1801131 locus
OK351636	MTHFR	rs1801131	52	Sanger sequence for Sample52 at rs1801131 locus
OK351637	MTHFR	rs1801131	53	Sanger sequence for Sample53 at rs1801131 locus
OK351638	MTHFR	rs1801131	54	Sanger sequence for Sample54 at rs1801131 locus
OK351639	MTHFR	rs1801131	55	Sanger sequence for Sample55 at rs1801131 locus
OK351640	MTHFR	rs1801131	56	Sanger sequence for Sample56 at rs1801131 locus
OK351641	MTHFR	rs1801131	57	Sanger sequence for Sample57 at rs1801131 locus
OK351642	MTHFR	rs1801131	58	Sanger sequence for Sample58 at rs1801131 locus
OK351643	MTHFR	rs1801131	59	Sanger sequence for Sample59 at rs1801131 locus
OK351644	MTHFR	rs1801131	60	Sanger sequence for Sample60 at rs1801131 locus
OK351645	MTHFR	rs1801131	61	Sanger sequence for Sample61 at rs1801131 locus
OK351646	MTHFR	rs1801131	62	Sanger sequence for Sample62 at rs1801131 locus
OK351647	MTHFR	rs1801131	63	Sanger sequence for Sample63 at rs1801131 locus
OK351648	MTHFR	rs1801131	64	Sanger sequence for Sample64 at rs1801131 locus
OK351649	MTHFR	rs1801131	65	Sanger sequence for Sample65 at rs1801131 locus
OK351650	MTHFR	rs1801131	66	Sanger sequence for Sample66 at rs1801131 locus
OK351651	MTHFR	rs1801131	67	Sanger sequence for Sample67 at rs1801131 locus
OK351652	MTHFR	rs1801131	68	Sanger sequence for Sample68 at rs1801131 locus
OK351653	MTHFR	rs1801131	69	Sanger sequence for Sample69 at rs1801131 locus
OK351654	MTHFR	rs1801131	70	Sanger sequence for Sample70 at rs1801131 locus
OK351655	MTHFR	rs1801131	71	Sanger sequence for Sample71 at rs1801131 locus
OK351656	MTHFR	rs1801131	72	Sanger sequence for Sample72 at rs1801131 locus
OK351657	MTHFR	rs1801131	73	Sanger sequence for Sample73 at rs1801131 locus
OK351658	MTHFR	rs1801131	74	Sanger sequence for Sample74 at rs1801131 locus
OK351659	MTHFR	rs1801131	75	Sanger sequence for Sample75 at rs1801131 locus
OK351660	MTHFR	rs1801131	76	Sanger sequence for Sample76 at rs1801131 locus
OK351661	MTHFR	rs1801131	77	Sanger sequence for Sample77 at rs1801131 locus
OK351662	MTHFR	rs1801131	78	Sanger sequence for Sample78 at rs1801131 locus
OK351663	MTHFR	rs1801131	79	Sanger sequence for Sample79 at rs1801131 locus
OK351664	MTHFR	rs1801131	80	Sanger sequence for Sample80 at rs1801131 locus
OK351665	MTHFR	rs1801131	81	Sanger sequence for Sample81 at rs1801131 locus
OK351666	MTHFR	rs1801131	82	Sanger sequence for Sample82 at rs1801131 locus
OK351667	MTHFR	rs1801131	83	Sanger sequence for Sample83 at rs1801131 locus
OK351668	MTHFR	rs1801131	84	Sanger sequence for Sample84 at rs1801131 locus
OK351669	MTHFR	rs1801131	85	Sanger sequence for Sample85 at rs1801131 locus
OK351670	MTHFR	rs1801131	86	Sanger sequence for Sample86 at rs1801131 locus
OK351671	MTHFR	rs1801131	87	Sanger sequence for Sample87 at rs1801131 locus
OK351672	MTHFR	rs1801131	88	Sanger sequence for Sample88 at rs1801131 locus
OK351673	MTHFR	rs1801131	89	Sanger sequence for Sample89 at rs1801131 locus
OK351674	MTHFR	rs1801131	90	Sanger sequence for Sample90 at rs1801131 locus
OK351675	MTHFR	rs1801131	91	Sanger sequence for Sample91 at rs1801131 locus
OK351676	MTHFR	rs1801131	92	Sanger sequence for Sample92 at rs1801131 locus
OK351677	MTHFR	rs1801131	93	Sanger sequence for Sample93 at rs1801131 locus
OK351678	MTHFR	rs1801131	94	Sanger sequence for Sample94 at rs1801131 locus
OK351679	MTHFR	rs1801131	95	Sanger sequence for Sample95 at rs1801131 locus
OK351680	MTHFR	rs1801131	96	Sanger sequence for Sample96 at rs1801131 locus
OK351681	MTHFR	rs1801131	97	Sanger sequence for Sample97 at rs1801131 locus
OK351682	MTHFR	rs1801131	98	Sanger sequence for Sample98 at rs1801131 locus
OK351683	MTHFR	rs1801131	99	Sanger sequence for Sample99 at rs1801131 locus
OK351684	MTHFR	rs1801131	100	Sanger sequence for Sample100 at rs1801131 locus
OK351685	MTHFR	rs1801131	101	Sanger sequence for Sample101 at rs1801131 locus
OK351686	MTHFR	rs1801131	102	Sanger sequence for Sample102 at rs1801131 locus
OK351687	MTHFR	rs1801131	103	Sanger sequence for Sample103 at rs1801131 locus
OK351688	MTHFR	rs1801131	104	Sanger sequence for Sample104 at rs1801131 locus
OK351689	MTHFR	rs1801131	105	Sanger sequence for Sample105 at rs1801131 locus
OK351690	MTHFR	rs1801131	106	Sanger sequence for Sample106 at rs1801131 locus
OK351691	MTHFR	rs1801131	107	Sanger sequence for Sample107 at rs1801131 locus
OK351692	MTHFR	rs1801131	108	Sanger sequence for Sample108 at rs1801131 locus
OK351693	MTHFR	rs1801131	109	Sanger sequence for Sample109 at rs1801131 locus
OK351694	MTHFR	rs1801131	110	Sanger sequence for Sample110 at rs1801131 locus
OK351695	MTHFR	rs1801131	111	Sanger sequence for Sample111 at rs1801131 locus
OK351696	MTHFR	rs1801131	112	Sanger sequence for Sample112 at rs1801131 locus
OK351697	MTHFR	rs1801131	113	Sanger sequence for Sample113 at rs1801131 locus
OK351698	MTHFR	rs1801131	114	Sanger sequence for Sample114 at rs1801131 locus
OK351699	MTHFR	rs1801131	115	Sanger sequence for Sample115 at rs1801131 locus
OK351700	MTHFR	rs1801131	116	Sanger sequence for Sample116 at rs1801131 locus
OK351701	MTHFR	rs1801131	117	Sanger sequence for Sample117 at rs1801131 locus
OK351702	MTHFR	rs1801131	118	Sanger sequence for Sample118 at rs1801131 locus
OK351703	MTHFR	rs1801131	119	Sanger sequence for Sample119 at rs1801131 locus
OK351704	MTHFR	rs1801131	120	Sanger sequence for Sample120 at rs1801131 locus
OK351705	MTHFR	rs1801131	121	Sanger sequence for Sample121 at rs1801131 locus
OK351706	MTHFR	rs1801131	122	Sanger sequence for Sample122 at rs1801131 locus
OK351707	MTHFR	rs1801131	123	Sanger sequence for Sample123 at rs1801131 locus
OK351708	MTHFR	rs1801131	124	Sanger sequence for Sample124 at rs1801131 locus
OK351709	MTHFR	rs1801131	125	Sanger sequence for Sample125 at rs1801131 locus
OK351710	MTHFR	rs1801131	126	Sanger sequence for Sample126 at rs1801131 locus
OK351711	MTHFR	rs1801131	127	Sanger sequence for Sample127 at rs1801131 locus
OK351712	MTHFR	rs1801131	128	Sanger sequence for Sample128 at rs1801131 locus
OK351713	MTHFR	rs1801131	129	Sanger sequence for Sample129 at rs1801131 locus
OK351714	MTHFR	rs1801131	130	Sanger sequence for Sample130 at rs1801131 locus
OK351715	MTHFR	rs1801131	131	Sanger sequence for Sample131 at rs1801131 locus
OK351716	MTHFR	rs1801131	132	Sanger sequence for Sample132 at rs1801131 locus
OK351717	MTHFR	rs1801131	133	Sanger sequence for Sample133 at rs1801131 locus
OK351718	MTHFR	rs1801131	134	Sanger sequence for Sample134 at rs1801131 locus
OK351719	MTHFR	rs1801131	135	Sanger sequence for Sample135 at rs1801131 locus
OK351720	MTHFR	rs1801131	136	Sanger sequence for Sample136 at rs1801131 locus
OK351721	MTHFR	rs1801131	137	Sanger sequence for Sample137 at rs1801131 locus
OK351722	MTHFR	rs1801131	138	Sanger sequence for Sample138 at rs1801131 locus
OK351723	MTHFR	rs1801131	139	Sanger sequence for Sample139 at rs1801131 locus
OK351724	MTHFR	rs1801131	140	Sanger sequence for Sample140 at rs1801131 locus
OK351725	MTHFR	rs1801131	141	Sanger sequence for Sample141 at rs1801131 locus
OK351726	MTHFR	rs1801131	142	Sanger sequence for Sample142 at rs1801131 locus
OK351727	MTHFR	rs1801131	143	Sanger sequence for Sample143 at rs1801131 locus
OK351728	MTHFR	rs1801131	144	Sanger sequence for Sample144 at rs1801131 locus
OK351729	MTHFR	rs1801131	145	Sanger sequence for Sample145 at rs1801131 locus
OK351730	MTHFR	rs1801131	146	Sanger sequence for Sample146 at rs1801131 locus
OK351731	MTHFR	rs1801131	147	Sanger sequence for Sample147 at rs1801131 locus
OK351732	MTHFR	rs1801131	148	Sanger sequence for Sample148 at rs1801131 locus
OK351733	MTHFR	rs1801131	149	Sanger sequence for Sample149 at rs1801131 locus
OK351734	MTHFR	rs1801131	150	Sanger sequence for Sample150 at rs1801131 locus
OK351735	MTHFR	rs1801131	151	Sanger sequence for Sample151 at rs1801131 locus
OK351736	MTHFR	rs1801131	152	Sanger sequence for Sample152 at rs1801131 locus
OK351737	MTHFR	rs1801131	153	Sanger sequence for Sample153 at rs1801131 locus
OK351738	MTHFR	rs1801131	154	Sanger sequence for Sample154 at rs1801131 locus
OK351739	MTHFR	rs1801131	155	Sanger sequence for Sample155 at rs1801131 locus
OK351740	MTHFR	rs1801131	156	Sanger sequence for Sample156 at rs1801131 locus
OK351741	MTHFR	rs1801131	157	Sanger sequence for Sample157 at rs1801131 locus
OK351742	MTHFR	rs1801131	158	Sanger sequence for Sample158 at rs1801131 locus
OK351743	MTHFR	rs1801131	159	Sanger sequence for Sample159 at rs1801131 locus
OK351744	MTHFR	rs1801131	160	Sanger sequence for Sample160 at rs1801131 locus
OK351745	MTHFR	rs1801131	161	Sanger sequence for Sample161 at rs1801131 locus
OK351746	MTHFR	rs1801131	162	Sanger sequence for Sample162 at rs1801131 locus
OK351747	MTHFR	rs1801131	163	Sanger sequence for Sample163 at rs1801131 locus
OK351748	MTHFR	rs1801131	164	Sanger sequence for Sample164 at rs1801131 locus
OK351749	MTHFR	rs1801131	165	Sanger sequence for Sample165 at rs1801131 locus
OK351750	MTHFR	rs1801131	166	Sanger sequence for Sample166 at rs1801131 locus
OK351751	MTHFR	rs1801131	167	Sanger sequence for Sample167 at rs1801131 locus
OK351752	MTHFR	rs1801131	168	Sanger sequence for Sample168 at rs1801131 locus
OK351753	MTHFR	rs1801131	169	Sanger sequence for Sample169 at rs1801131 locus
OK351754	MTHFR	rs1801131	170	Sanger sequence for Sample170 at rs1801131 locus
OK351755	MTHFR	rs1801131	171	Sanger sequence for Sample171 at rs1801131 locus
OK351756	MTHFR	rs1801131	172	Sanger sequence for Sample172 at rs1801131 locus
OK351757	MTHFR	rs1801131	173	Sanger sequence for Sample173 at rs1801131 locus
OK351758	MTHFR	rs1801131	174	Sanger sequence for Sample174 at rs1801131 locus
OK351759	MTHFR	rs1801131	175	Sanger sequence for Sample175 at rs1801131 locus
OK351760	MTHFR	rs1801131	176	Sanger sequence for Sample176 at rs1801131 locus
OK351761	MTHFR	rs1801131	177	Sanger sequence for Sample177 at rs1801131 locus
OK351762	MTHFR	rs1801131	178	Sanger sequence for Sample178 at rs1801131 locus
OK351763	MTHFR	rs1801131	179	Sanger sequence for Sample179 at rs1801131 locus
OK351764	MTHFR	rs1801131	180	Sanger sequence for Sample180 at rs1801131 locus
OK351765	MTHFR	rs1801131	181	Sanger sequence for Sample181 at rs1801131 locus
OK351766	MTHFR	rs1801131	182	Sanger sequence for Sample182 at rs1801131 locus
OK351767	MTHFR	rs1801131	183	Sanger sequence for Sample183 at rs1801131 locus
OK351768	MTHFR	rs1801131	184	Sanger sequence for Sample184 at rs1801131 locus
OK351769	MTHFR	rs1801131	185	Sanger sequence for Sample185 at rs1801131 locus
OK351770	MTHFR	rs1801131	186	Sanger sequence for Sample186 at rs1801131 locus
OK351771	MTHFR	rs1801131	187	Sanger sequence for Sample187 at rs1801131 locus
OK351772	MTHFR	rs1801131	188	Sanger sequence for Sample188 at rs1801131 locus
OK351773	MTHFR	rs1801131	189	Sanger sequence for Sample189 at rs1801131 locus
OK351774	MTHFR	rs1801131	190	Sanger sequence for Sample190 at rs1801131 locus
OK351775	MTHFR	rs1801131	191	Sanger sequence for Sample191 at rs1801131 locus
OK351776	MTHFR	rs1801131	192	Sanger sequence for Sample192 at rs1801131 locus
OK351777	MTHFR	rs1801131	193	Sanger sequence for Sample193 at rs1801131 locus
OK351778	MTHFR	rs1801131	194	Sanger sequence for Sample194 at rs1801131 locus
OK351779	MTHFR	rs1801131	195	Sanger sequence for Sample195 at rs1801131 locus
OK351780	MTHFR	rs1801131	196	Sanger sequence for Sample196 at rs1801131 locus
OK351781	MTHFR	rs1801131	197	Sanger sequence for Sample197 at rs1801131 locus
OK351782	MTHFR	rs1801131	198	Sanger sequence for Sample198 at rs1801131 locus
OK351783	MTHFR	rs1801131	199	Sanger sequence for Sample199 at rs1801131 locus
OK351784	MTHFR	rs1801131	200	Sanger sequence for Sample200 at rs1801131 locus
OK351785	MTHFR	rs1801131	201	Sanger sequence for Sample201 at rs1801131 locus
OK351786	MTHFR	rs1801131	202	Sanger sequence for Sample202 at rs1801131 locus
OK351787	MTHFR	rs1801131	203	Sanger sequence for Sample203 at rs1801131 locus
OK351788	MTHFR	rs1801131	204	Sanger sequence for Sample204 at rs1801131 locus
OK351789	MTHFR	rs1801131	205	Sanger sequence for Sample205 at rs1801131 locus
OK351790	MTHFR	rs1801131	206	Sanger sequence for Sample206 at rs1801131 locus
OK351791	MTHFR	rs1801131	207	Sanger sequence for Sample207 at rs1801131 locus
OK351792	MTHFR	rs1801131	208	Sanger sequence for Sample208 at rs1801131 locus
OK351793	MTHFR	rs1801131	209	Sanger sequence for Sample209 at rs1801131 locus
OK351794	MTHFR	rs1801131	210	Sanger sequence for Sample210 at rs1801131 locus
OK351795	MTHFR	rs1801131	211	Sanger sequence for Sample211 at rs1801131 locus
OK351796	MTHFR	rs1801131	212	Sanger sequence for Sample212 at rs1801131 locus
OK351797	MTHFR	rs1801131	213	Sanger sequence for Sample213 at rs1801131 locus
OK351798	MTHFR	rs1801131	214	Sanger sequence for Sample214 at rs1801131 locus
OK351799	MTHFR	rs1801131	215	Sanger sequence for Sample215 at rs1801131 locus
OK351800	MTHFR	rs1801131	216	Sanger sequence for Sample216 at rs1801131 locus
OK351801	MTHFR	rs1801131	217	Sanger sequence for Sample217 at rs1801131 locus
OK351802	MTHFR	rs1801131	218	Sanger sequence for Sample218 at rs1801131 locus
OK351803	MTHFR	rs1801131	219	Sanger sequence for Sample219 at rs1801131 locus
OK351804	MTHFR	rs1801131	220	Sanger sequence for Sample220 at rs1801131 locus
OK351805	MTHFR	rs1801131	221	Sanger sequence for Sample221 at rs1801131 locus
OK351806	MTHFR	rs1801131	222	Sanger sequence for Sample222 at rs1801131 locus
OK351807	MTHFR	rs1801131	223	Sanger sequence for Sample223 at rs1801131 locus
OK351808	MTHFR	rs1801131	224	Sanger sequence for Sample224 at rs1801131 locus
OK351809	MTRR	rs1801394	1	Sanger sequence for Sample1 at rs1801394 locus
OK351810	MTRR	rs1801394	2	Sanger sequence for Sample2 at rs1801394 locus
OK351811	MTRR	rs1801394	3	Sanger sequence for Sample3 at rs1801394 locus
OK351812	MTRR	rs1801394	4	Sanger sequence for Sample4 at rs1801394 locus
OK351813	MTRR	rs1801394	5	Sanger sequence for Sample5 at rs1801394 locus
OK351814	MTRR	rs1801394	6	Sanger sequence for Sample6 at rs1801394 locus
OK351815	MTRR	rs1801394	7	Sanger sequence for Sample7 at rs1801394 locus
OK351816	MTRR	rs1801394	8	Sanger sequence for Sample8 at rs1801394 locus
OK351817	MTRR	rs1801394	9	Sanger sequence for Sample9 at rs1801394 locus
OK351818	MTRR	rs1801394	10	Sanger sequence for Sample10 at rs1801394 locus
OK351819	MTRR	rs1801394	11	Sanger sequence for Sample11 at rs1801394 locus
OK351820	MTRR	rs1801394	12	Sanger sequence for Sample12 at rs1801394 locus
OK351821	MTRR	rs1801394	13	Sanger sequence for Sample13 at rs1801394 locus
OK351822	MTRR	rs1801394	14	Sanger sequence for Sample14 at rs1801394 locus
OK351823	MTRR	rs1801394	15	Sanger sequence for Sample15 at rs1801394 locus
OK351824	MTRR	rs1801394	16	Sanger sequence for Sample16 at rs1801394 locus
OK351825	MTRR	rs1801394	17	Sanger sequence for Sample17 at rs1801394 locus
OK351826	MTRR	rs1801394	18	Sanger sequence for Sample18 at rs1801394 locus
OK351827	MTRR	rs1801394	19	Sanger sequence for Sample19 at rs1801394 locus
OK351828	MTRR	rs1801394	20	Sanger sequence for Sample20 at rs1801394 locus
OK351829	MTRR	rs1801394	21	Sanger sequence for Sample21 at rs1801394 locus
OK351830	MTRR	rs1801394	22	Sanger sequence for Sample22 at rs1801394 locus
OK351831	MTRR	rs1801394	23	Sanger sequence for Sample23 at rs1801394 locus
OK351832	MTRR	rs1801394	24	Sanger sequence for Sample24 at rs1801394 locus
OK351833	MTRR	rs1801394	25	Sanger sequence for Sample25 at rs1801394 locus
OK351834	MTRR	rs1801394	26	Sanger sequence for Sample26 at rs1801394 locus
OK351835	MTRR	rs1801394	27	Sanger sequence for Sample27 at rs1801394 locus
OK351836	MTRR	rs1801394	28	Sanger sequence for Sample28 at rs1801394 locus
OK351837	MTRR	rs1801394	29	Sanger sequence for Sample29 at rs1801394 locus
OK351838	MTRR	rs1801394	30	Sanger sequence for Sample30 at rs1801394 locus
OK351839	MTRR	rs1801394	31	Sanger sequence for Sample31 at rs1801394 locus
OK351840	MTRR	rs1801394	32	Sanger sequence for Sample32 at rs1801394 locus
OK351841	MTRR	rs1801394	33	Sanger sequence for Sample33 at rs1801394 locus
OK351842	MTRR	rs1801394	34	Sanger sequence for Sample34 at rs1801394 locus
OK351843	MTRR	rs1801394	35	Sanger sequence for Sample35 at rs1801394 locus
OK351844	MTRR	rs1801394	36	Sanger sequence for Sample36 at rs1801394 locus
OK351845	MTRR	rs1801394	37	Sanger sequence for Sample37 at rs1801394 locus
OK351846	MTRR	rs1801394	38	Sanger sequence for Sample38 at rs1801394 locus
OK351847	MTRR	rs1801394	39	Sanger sequence for Sample39 at rs1801394 locus
OK351848	MTRR	rs1801394	40	Sanger sequence for Sample40 at rs1801394 locus
OK351849	MTRR	rs1801394	41	Sanger sequence for Sample41 at rs1801394 locus
OK351850	MTRR	rs1801394	42	Sanger sequence for Sample42 at rs1801394 locus
OK351851	MTRR	rs1801394	43	Sanger sequence for Sample43 at rs1801394 locus
OK351852	MTRR	rs1801394	44	Sanger sequence for Sample44 at rs1801394 locus
OK351853	MTRR	rs1801394	45	Sanger sequence for Sample45 at rs1801394 locus
OK351854	MTRR	rs1801394	46	Sanger sequence for Sample46 at rs1801394 locus
OK351855	MTRR	rs1801394	47	Sanger sequence for Sample47 at rs1801394 locus
OK351856	MTRR	rs1801394	48	Sanger sequence for Sample48 at rs1801394 locus
OK351857	MTRR	rs1801394	49	Sanger sequence for Sample49 at rs1801394 locus
OK351858	MTRR	rs1801394	50	Sanger sequence for Sample50 at rs1801394 locus
OK351859	MTRR	rs1801394	51	Sanger sequence for Sample51 at rs1801394 locus
OK351860	MTRR	rs1801394	52	Sanger sequence for Sample52 at rs1801394 locus
OK351861	MTRR	rs1801394	53	Sanger sequence for Sample53 at rs1801394 locus
OK351862	MTRR	rs1801394	54	Sanger sequence for Sample54 at rs1801394 locus
OK351863	MTRR	rs1801394	55	Sanger sequence for Sample55 at rs1801394 locus
OK351864	MTRR	rs1801394	56	Sanger sequence for Sample56 at rs1801394 locus
OK351865	MTRR	rs1801394	57	Sanger sequence for Sample57 at rs1801394 locus
OK351866	MTRR	rs1801394	58	Sanger sequence for Sample58 at rs1801394 locus
OK351867	MTRR	rs1801394	59	Sanger sequence for Sample59 at rs1801394 locus
OK351868	MTRR	rs1801394	60	Sanger sequence for Sample60 at rs1801394 locus
OK351869	MTRR	rs1801394	61	Sanger sequence for Sample61 at rs1801394 locus
OK351870	MTRR	rs1801394	62	Sanger sequence for Sample62 at rs1801394 locus
OK351871	MTRR	rs1801394	63	Sanger sequence for Sample63 at rs1801394 locus
OK351872	MTRR	rs1801394	64	Sanger sequence for Sample64 at rs1801394 locus
OK351873	MTRR	rs1801394	65	Sanger sequence for Sample65 at rs1801394 locus
OK351874	MTRR	rs1801394	66	Sanger sequence for Sample66 at rs1801394 locus
OK351875	MTRR	rs1801394	67	Sanger sequence for Sample67 at rs1801394 locus
OK351876	MTRR	rs1801394	68	Sanger sequence for Sample68 at rs1801394 locus
OK351877	MTRR	rs1801394	69	Sanger sequence for Sample69 at rs1801394 locus
OK351878	MTRR	rs1801394	70	Sanger sequence for Sample70 at rs1801394 locus
OK351879	MTRR	rs1801394	71	Sanger sequence for Sample71 at rs1801394 locus
OK351880	MTRR	rs1801394	72	Sanger sequence for Sample72 at rs1801394 locus
OK351881	MTRR	rs1801394	73	Sanger sequence for Sample73 at rs1801394 locus
OK351882	MTRR	rs1801394	74	Sanger sequence for Sample74 at rs1801394 locus
OK351883	MTRR	rs1801394	75	Sanger sequence for Sample75 at rs1801394 locus
OK351884	MTRR	rs1801394	76	Sanger sequence for Sample76 at rs1801394 locus
OK351885	MTRR	rs1801394	77	Sanger sequence for Sample77 at rs1801394 locus
OK351886	MTRR	rs1801394	78	Sanger sequence for Sample78 at rs1801394 locus
OK351887	MTRR	rs1801394	79	Sanger sequence for Sample79 at rs1801394 locus
OK351888	MTRR	rs1801394	80	Sanger sequence for Sample80 at rs1801394 locus
OK351889	MTRR	rs1801394	81	Sanger sequence for Sample81 at rs1801394 locus
OK351890	MTRR	rs1801394	82	Sanger sequence for Sample82 at rs1801394 locus
OK351891	MTRR	rs1801394	83	Sanger sequence for Sample83 at rs1801394 locus
OK351892	MTRR	rs1801394	84	Sanger sequence for Sample84 at rs1801394 locus
OK351893	MTRR	rs1801394	85	Sanger sequence for Sample85 at rs1801394 locus
OK351894	MTRR	rs1801394	86	Sanger sequence for Sample86 at rs1801394 locus
OK351895	MTRR	rs1801394	87	Sanger sequence for Sample87 at rs1801394 locus
OK351896	MTRR	rs1801394	88	Sanger sequence for Sample88 at rs1801394 locus
OK351897	MTRR	rs1801394	89	Sanger sequence for Sample89 at rs1801394 locus
OK351898	MTRR	rs1801394	90	Sanger sequence for Sample90 at rs1801394 locus
OK351899	MTRR	rs1801394	91	Sanger sequence for Sample91 at rs1801394 locus
OK351900	MTRR	rs1801394	92	Sanger sequence for Sample92 at rs1801394 locus
OK351901	MTRR	rs1801394	93	Sanger sequence for Sample93 at rs1801394 locus
OK351902	MTRR	rs1801394	94	Sanger sequence for Sample94 at rs1801394 locus
OK351903	MTRR	rs1801394	95	Sanger sequence for Sample95 at rs1801394 locus
OK351904	MTRR	rs1801394	96	Sanger sequence for Sample96 at rs1801394 locus
OK351905	MTRR	rs1801394	97	Sanger sequence for Sample97 at rs1801394 locus
OK351906	MTRR	rs1801394	98	Sanger sequence for Sample98 at rs1801394 locus
OK351907	MTRR	rs1801394	99	Sanger sequence for Sample99 at rs1801394 locus
OK351908	MTRR	rs1801394	100	Sanger sequence for Sample100 at rs1801394 locus
OK351909	MTRR	rs1801394	101	Sanger sequence for Sample101 at rs1801394 locus
OK351910	MTRR	rs1801394	102	Sanger sequence for Sample102 at rs1801394 locus
OK351911	MTRR	rs1801394	103	Sanger sequence for Sample103 at rs1801394 locus
OK351912	MTRR	rs1801394	104	Sanger sequence for Sample104 at rs1801394 locus
OK351913	MTRR	rs1801394	105	Sanger sequence for Sample105 at rs1801394 locus
OK351914	MTRR	rs1801394	106	Sanger sequence for Sample106 at rs1801394 locus
OK351915	MTRR	rs1801394	107	Sanger sequence for Sample107 at rs1801394 locus
OK351916	MTRR	rs1801394	108	Sanger sequence for Sample108 at rs1801394 locus
OK351917	MTRR	rs1801394	109	Sanger sequence for Sample109 at rs1801394 locus
OK351918	MTRR	rs1801394	110	Sanger sequence for Sample110 at rs1801394 locus
OK351919	MTRR	rs1801394	111	Sanger sequence for Sample111 at rs1801394 locus
OK351920	MTRR	rs1801394	112	Sanger sequence for Sample112 at rs1801394 locus
OK351921	MTRR	rs1801394	113	Sanger sequence for Sample113 at rs1801394 locus
OK351922	MTRR	rs1801394	114	Sanger sequence for Sample114 at rs1801394 locus
OK351923	MTRR	rs1801394	115	Sanger sequence for Sample115 at rs1801394 locus
OK351924	MTRR	rs1801394	116	Sanger sequence for Sample116 at rs1801394 locus
OK351925	MTRR	rs1801394	117	Sanger sequence for Sample117 at rs1801394 locus
OK351926	MTRR	rs1801394	118	Sanger sequence for Sample118 at rs1801394 locus
OK351927	MTRR	rs1801394	119	Sanger sequence for Sample119 at rs1801394 locus
OK351928	MTRR	rs1801394	120	Sanger sequence for Sample120 at rs1801394 locus
OK351929	MTRR	rs1801394	121	Sanger sequence for Sample121 at rs1801394 locus
OK351930	MTRR	rs1801394	122	Sanger sequence for Sample122 at rs1801394 locus
OK351931	MTRR	rs1801394	123	Sanger sequence for Sample123 at rs1801394 locus
OK351932	MTRR	rs1801394	124	Sanger sequence for Sample124 at rs1801394 locus
OK351933	MTRR	rs1801394	125	Sanger sequence for Sample125 at rs1801394 locus
OK351934	MTRR	rs1801394	126	Sanger sequence for Sample126 at rs1801394 locus
OK351935	MTRR	rs1801394	127	Sanger sequence for Sample127 at rs1801394 locus
OK351936	MTRR	rs1801394	128	Sanger sequence for Sample128 at rs1801394 locus
OK351937	MTRR	rs1801394	129	Sanger sequence for Sample129 at rs1801394 locus
OK351938	MTRR	rs1801394	130	Sanger sequence for Sample130 at rs1801394 locus
OK351939	MTRR	rs1801394	131	Sanger sequence for Sample131 at rs1801394 locus
OK351940	MTRR	rs1801394	132	Sanger sequence for Sample132 at rs1801394 locus
OK351941	MTRR	rs1801394	133	Sanger sequence for Sample133 at rs1801394 locus
OK351942	MTRR	rs1801394	134	Sanger sequence for Sample134 at rs1801394 locus
OK351943	MTRR	rs1801394	135	Sanger sequence for Sample135 at rs1801394 locus
OK351944	MTRR	rs1801394	136	Sanger sequence for Sample136 at rs1801394 locus
OK351945	MTRR	rs1801394	137	Sanger sequence for Sample137 at rs1801394 locus
OK351946	MTRR	rs1801394	138	Sanger sequence for Sample138 at rs1801394 locus
OK351947	MTRR	rs1801394	139	Sanger sequence for Sample139 at rs1801394 locus
OK351948	MTRR	rs1801394	140	Sanger sequence for Sample140 at rs1801394 locus
OK351949	MTRR	rs1801394	141	Sanger sequence for Sample141 at rs1801394 locus
OK351950	MTRR	rs1801394	142	Sanger sequence for Sample142 at rs1801394 locus
OK351951	MTRR	rs1801394	143	Sanger sequence for Sample143 at rs1801394 locus
OK351952	MTRR	rs1801394	144	Sanger sequence for Sample144 at rs1801394 locus
OK351953	MTRR	rs1801394	145	Sanger sequence for Sample145 at rs1801394 locus
OK351954	MTRR	rs1801394	146	Sanger sequence for Sample146 at rs1801394 locus
OK351955	MTRR	rs1801394	147	Sanger sequence for Sample147 at rs1801394 locus
OK351956	MTRR	rs1801394	148	Sanger sequence for Sample148 at rs1801394 locus
OK351957	MTRR	rs1801394	149	Sanger sequence for Sample149 at rs1801394 locus
OK351958	MTRR	rs1801394	150	Sanger sequence for Sample150 at rs1801394 locus
OK351959	MTRR	rs1801394	151	Sanger sequence for Sample151 at rs1801394 locus
OK351960	MTRR	rs1801394	152	Sanger sequence for Sample152 at rs1801394 locus
OK351961	MTRR	rs1801394	153	Sanger sequence for Sample153 at rs1801394 locus
OK351962	MTRR	rs1801394	154	Sanger sequence for Sample154 at rs1801394 locus
OK351963	MTRR	rs1801394	155	Sanger sequence for Sample155 at rs1801394 locus
OK351964	MTRR	rs1801394	156	Sanger sequence for Sample156 at rs1801394 locus
OK351965	MTRR	rs1801394	157	Sanger sequence for Sample157 at rs1801394 locus
OK351966	MTRR	rs1801394	158	Sanger sequence for Sample158 at rs1801394 locus
OK351967	MTRR	rs1801394	159	Sanger sequence for Sample159 at rs1801394 locus
OK351968	MTRR	rs1801394	160	Sanger sequence for Sample160 at rs1801394 locus
OK351969	MTRR	rs1801394	161	Sanger sequence for Sample161 at rs1801394 locus
OK351970	MTRR	rs1801394	162	Sanger sequence for Sample162 at rs1801394 locus
OK351971	MTRR	rs1801394	163	Sanger sequence for Sample163 at rs1801394 locus
OK351972	MTRR	rs1801394	164	Sanger sequence for Sample164 at rs1801394 locus
OK351973	MTRR	rs1801394	165	Sanger sequence for Sample165 at rs1801394 locus
OK351974	MTRR	rs1801394	166	Sanger sequence for Sample166 at rs1801394 locus
OK351975	MTRR	rs1801394	167	Sanger sequence for Sample167 at rs1801394 locus
OK351976	MTRR	rs1801394	168	Sanger sequence for Sample168 at rs1801394 locus
OK351977	MTRR	rs1801394	169	Sanger sequence for Sample169 at rs1801394 locus
OK351978	MTRR	rs1801394	170	Sanger sequence for Sample170 at rs1801394 locus
OK351979	MTRR	rs1801394	171	Sanger sequence for Sample171 at rs1801394 locus
OK351980	MTRR	rs1801394	172	Sanger sequence for Sample172 at rs1801394 locus
OK351981	MTRR	rs1801394	173	Sanger sequence for Sample173 at rs1801394 locus
OK351982	MTRR	rs1801394	174	Sanger sequence for Sample174 at rs1801394 locus
OK351983	MTRR	rs1801394	175	Sanger sequence for Sample175 at rs1801394 locus
OK351984	MTRR	rs1801394	176	Sanger sequence for Sample176 at rs1801394 locus
OK351985	MTRR	rs1801394	177	Sanger sequence for Sample177 at rs1801394 locus
OK351986	MTRR	rs1801394	178	Sanger sequence for Sample178 at rs1801394 locus
OK351987	MTRR	rs1801394	179	Sanger sequence for Sample179 at rs1801394 locus
OK351988	MTRR	rs1801394	180	Sanger sequence for Sample180 at rs1801394 locus
OK351989	MTRR	rs1801394	181	Sanger sequence for Sample181 at rs1801394 locus
OK351990	MTRR	rs1801394	182	Sanger sequence for Sample182 at rs1801394 locus
OK351991	MTRR	rs1801394	183	Sanger sequence for Sample183 at rs1801394 locus
OK351992	MTRR	rs1801394	184	Sanger sequence for Sample184 at rs1801394 locus
OK351993	MTRR	rs1801394	185	Sanger sequence for Sample185 at rs1801394 locus
OK351994	MTRR	rs1801394	186	Sanger sequence for Sample186 at rs1801394 locus
OK351995	MTRR	rs1801394	187	Sanger sequence for Sample187 at rs1801394 locus
OK351996	MTRR	rs1801394	188	Sanger sequence for Sample188 at rs1801394 locus
OK351997	MTRR	rs1801394	189	Sanger sequence for Sample189 at rs1801394 locus
OK351998	MTRR	rs1801394	190	Sanger sequence for Sample190 at rs1801394 locus
OK351999	MTRR	rs1801394	191	Sanger sequence for Sample191 at rs1801394 locus
OK352000	MTRR	rs1801394	192	Sanger sequence for Sample192 at rs1801394 locus
OK352001	MTRR	rs1801394	193	Sanger sequence for Sample193 at rs1801394 locus
OK352002	MTRR	rs1801394	194	Sanger sequence for Sample194 at rs1801394 locus
OK352003	MTRR	rs1801394	195	Sanger sequence for Sample195 at rs1801394 locus
OK352004	MTRR	rs1801394	196	Sanger sequence for Sample196 at rs1801394 locus
OK352005	MTRR	rs1801394	197	Sanger sequence for Sample197 at rs1801394 locus
OK352006	MTRR	rs1801394	198	Sanger sequence for Sample198 at rs1801394 locus
OK352007	MTRR	rs1801394	199	Sanger sequence for Sample199 at rs1801394 locus
OK352008	MTRR	rs1801394	200	Sanger sequence for Sample200 at rs1801394 locus
OK352009	MTRR	rs1801394	201	Sanger sequence for Sample201 at rs1801394 locus
OK352010	MTRR	rs1801394	202	Sanger sequence for Sample202 at rs1801394 locus
OK352011	MTRR	rs1801394	203	Sanger sequence for Sample203 at rs1801394 locus
OK352012	MTRR	rs1801394	204	Sanger sequence for Sample204 at rs1801394 locus
OK352013	MTRR	rs1801394	205	Sanger sequence for Sample205 at rs1801394 locus
OK352014	MTRR	rs1801394	206	Sanger sequence for Sample206 at rs1801394 locus
OK352015	MTRR	rs1801394	207	Sanger sequence for Sample207 at rs1801394 locus
OK352016	MTRR	rs1801394	208	Sanger sequence for Sample208 at rs1801394 locus
OK352017	MTRR	rs1801394	209	Sanger sequence for Sample209 at rs1801394 locus
OK352018	MTRR	rs1801394	210	Sanger sequence for Sample210 at rs1801394 locus
OK352019	MTRR	rs1801394	211	Sanger sequence for Sample211 at rs1801394 locus
OK352020	MTRR	rs1801394	212	Sanger sequence for Sample212 at rs1801394 locus
OK352021	MTRR	rs1801394	213	Sanger sequence for Sample213 at rs1801394 locus
OK352022	MTRR	rs1801394	214	Sanger sequence for Sample214 at rs1801394 locus
OK352023	MTRR	rs1801394	215	Sanger sequence for Sample215 at rs1801394 locus
OK352024	MTRR	rs1801394	216	Sanger sequence for Sample216 at rs1801394 locus
OK352025	MTRR	rs1801394	217	Sanger sequence for Sample217 at rs1801394 locus
OK352026	MTRR	rs1801394	218	Sanger sequence for Sample218 at rs1801394 locus
OK352027	MTRR	rs1801394	219	Sanger sequence for Sample219 at rs1801394 locus
OK352028	MTRR	rs1801394	220	Sanger sequence for Sample220 at rs1801394 locus
OK352029	MTRR	rs1801394	221	Sanger sequence for Sample221 at rs1801394 locus
OK352030	MTRR	rs1801394	222	Sanger sequence for Sample222 at rs1801394 locus
OK352031	MTRR	rs1801394	223	Sanger sequence for Sample223 at rs1801394 locus
OK352032	MTRR	rs1801394	224	Sanger sequence for Sample224 at rs1801394 locus
OK352033	VKORC1	rs9923231	1	Sanger sequence for Sample1 at rs9923231 locus
OK352034	VKORC1	rs9923231	2	Sanger sequence for Sample2 at rs9923231 locus
OK352035	VKORC1	rs9923231	3	Sanger sequence for Sample3 at rs9923231 locus
OK352036	VKORC1	rs9923231	4	Sanger sequence for Sample4 at rs9923231 locus
OK352037	VKORC1	rs9923231	5	Sanger sequence for Sample5 at rs9923231 locus
OK352038	VKORC1	rs9923231	6	Sanger sequence for Sample6 at rs9923231 locus
OK352039	VKORC1	rs9923231	7	Sanger sequence for Sample7 at rs9923231 locus
OK352040	VKORC1	rs9923231	8	Sanger sequence for Sample8 at rs9923231 locus
OK352041	VKORC1	rs9923231	9	Sanger sequence for Sample9 at rs9923231 locus
OK352042	VKORC1	rs9923231	10	Sanger sequence for Sample10 at rs9923231 locus
OK352043	VKORC1	rs9923231	11	Sanger sequence for Sample11 at rs9923231 locus
OK352044	VKORC1	rs9923231	12	Sanger sequence for Sample12 at rs9923231 locus
OK352045	VKORC1	rs9923231	13	Sanger sequence for Sample13 at rs9923231 locus
OK352046	VKORC1	rs9923231	14	Sanger sequence for Sample14 at rs9923231 locus
OK352047	VKORC1	rs9923231	15	Sanger sequence for Sample15 at rs9923231 locus
OK352048	VKORC1	rs9923231	16	Sanger sequence for Sample16 at rs9923231 locus
OK352049	VKORC1	rs9923231	17	Sanger sequence for Sample17 at rs9923231 locus
OK352050	VKORC1	rs9923231	18	Sanger sequence for Sample18 at rs9923231 locus
OK352051	VKORC1	rs9923231	19	Sanger sequence for Sample19 at rs9923231 locus
OK352052	VKORC1	rs9923231	20	Sanger sequence for Sample20 at rs9923231 locus
OK352053	VKORC1	rs9923231	21	Sanger sequence for Sample21 at rs9923231 locus
OK352054	VKORC1	rs9923231	22	Sanger sequence for Sample22 at rs9923231 locus
OK352055	VKORC1	rs9923231	23	Sanger sequence for Sample23 at rs9923231 locus
OK352056	VKORC1	rs9923231	24	Sanger sequence for Sample24 at rs9923231 locus
OK352057	VKORC1	rs9923231	25	Sanger sequence for Sample25 at rs9923231 locus
OK352058	VKORC1	rs9923231	26	Sanger sequence for Sample26 at rs9923231 locus
OK352059	VKORC1	rs9923231	27	Sanger sequence for Sample27 at rs9923231 locus
OK352060	VKORC1	rs9923231	28	Sanger sequence for Sample28 at rs9923231 locus
OK352061	VKORC1	rs9923231	29	Sanger sequence for Sample29 at rs9923231 locus
OK352062	VKORC1	rs9923231	30	Sanger sequence for Sample30 at rs9923231 locus
OK352063	VKORC1	rs9923231	31	Sanger sequence for Sample31 at rs9923231 locus
OK352064	VKORC1	rs9923231	32	Sanger sequence for Sample32 at rs9923231 locus
OK352065	VKORC1	rs9923231	33	Sanger sequence for Sample33 at rs9923231 locus
OK352066	VKORC1	rs9923231	34	Sanger sequence for Sample34 at rs9923231 locus
OK352067	VKORC1	rs9923231	35	Sanger sequence for Sample35 at rs9923231 locus
OK352068	VKORC1	rs9923231	36	Sanger sequence for Sample36 at rs9923231 locus
OK352069	VKORC1	rs9923231	37	Sanger sequence for Sample37 at rs9923231 locus
OK352070	VKORC1	rs9923231	38	Sanger sequence for Sample38 at rs9923231 locus
OK352071	VKORC1	rs9923231	39	Sanger sequence for Sample39 at rs9923231 locus
OK352072	VKORC1	rs9923231	40	Sanger sequence for Sample40 at rs9923231 locus
OK352073	VKORC1	rs9923231	41	Sanger sequence for Sample41 at rs9923231 locus
OK352074	VKORC1	rs9923231	42	Sanger sequence for Sample42 at rs9923231 locus
OK352075	VKORC1	rs9923231	43	Sanger sequence for Sample43 at rs9923231 locus
OK352076	VKORC1	rs9923231	44	Sanger sequence for Sample44 at rs9923231 locus
OK352077	VKORC1	rs9923231	45	Sanger sequence for Sample45 at rs9923231 locus
OK352078	VKORC1	rs9923231	46	Sanger sequence for Sample46 at rs9923231 locus
OK352079	VKORC1	rs9923231	47	Sanger sequence for Sample47 at rs9923231 locus
OK352080	VKORC1	rs9923231	48	Sanger sequence for Sample48 at rs9923231 locus
OK352081	VKORC1	rs9923231	49	Sanger sequence for Sample49 at rs9923231 locus
OK352082	VKORC1	rs9923231	50	Sanger sequence for Sample50 at rs9923231 locus
OK352083	VKORC1	rs9923231	51	Sanger sequence for Sample51 at rs9923231 locus
OK352084	VKORC1	rs9923231	52	Sanger sequence for Sample52 at rs9923231 locus
OK352085	VKORC1	rs9923231	53	Sanger sequence for Sample53 at rs9923231 locus
OK352086	VKORC1	rs9923231	54	Sanger sequence for Sample54 at rs9923231 locus
OK352087	VKORC1	rs9923231	55	Sanger sequence for Sample55 at rs9923231 locus
OK352088	VKORC1	rs9923231	56	Sanger sequence for Sample56 at rs9923231 locus
OK352089	VKORC1	rs9923231	57	Sanger sequence for Sample57 at rs9923231 locus
OK352090	VKORC1	rs9923231	58	Sanger sequence for Sample58 at rs9923231 locus
OK352091	VKORC1	rs9923231	59	Sanger sequence for Sample59 at rs9923231 locus
OK352092	VKORC1	rs9923231	60	Sanger sequence for Sample60 at rs9923231 locus
OK352093	VKORC1	rs9923231	61	Sanger sequence for Sample61 at rs9923231 locus
OK352094	VKORC1	rs9923231	62	Sanger sequence for Sample62 at rs9923231 locus
OK352095	VKORC1	rs9923231	63	Sanger sequence for Sample63 at rs9923231 locus
OK352096	VKORC1	rs9923231	64	Sanger sequence for Sample64 at rs9923231 locus
OK352097	VKORC1	rs9923231	65	Sanger sequence for Sample65 at rs9923231 locus
OK352098	VKORC1	rs9923231	66	Sanger sequence for Sample66 at rs9923231 locus
OK352099	VKORC1	rs9923231	67	Sanger sequence for Sample67 at rs9923231 locus
OK352100	VKORC1	rs9923231	68	Sanger sequence for Sample68 at rs9923231 locus
OK352101	VKORC1	rs9923231	69	Sanger sequence for Sample69 at rs9923231 locus
OK352102	VKORC1	rs9923231	70	Sanger sequence for Sample70 at rs9923231 locus
OK352103	VKORC1	rs9923231	71	Sanger sequence for Sample71 at rs9923231 locus
OK352104	VKORC1	rs9923231	72	Sanger sequence for Sample72 at rs9923231 locus
OK352105	VKORC1	rs9923231	73	Sanger sequence for Sample73 at rs9923231 locus
OK352106	VKORC1	rs9923231	74	Sanger sequence for Sample74 at rs9923231 locus
OK352107	VKORC1	rs9923231	75	Sanger sequence for Sample75 at rs9923231 locus
OK352108	VKORC1	rs9923231	76	Sanger sequence for Sample76 at rs9923231 locus
OK352109	VKORC1	rs9923231	77	Sanger sequence for Sample77 at rs9923231 locus
OK352110	VKORC1	rs9923231	78	Sanger sequence for Sample78 at rs9923231 locus
OK352111	VKORC1	rs9923231	79	Sanger sequence for Sample79 at rs9923231 locus
OK352112	VKORC1	rs9923231	80	Sanger sequence for Sample80 at rs9923231 locus
OK352113	VKORC1	rs9923231	81	Sanger sequence for Sample81 at rs9923231 locus
OK352114	VKORC1	rs9923231	82	Sanger sequence for Sample82 at rs9923231 locus
OK352115	VKORC1	rs9923231	83	Sanger sequence for Sample83 at rs9923231 locus
OK352116	VKORC1	rs9923231	84	Sanger sequence for Sample84 at rs9923231 locus
OK352117	VKORC1	rs9923231	85	Sanger sequence for Sample85 at rs9923231 locus
OK352118	VKORC1	rs9923231	86	Sanger sequence for Sample86 at rs9923231 locus
OK352119	VKORC1	rs9923231	87	Sanger sequence for Sample87 at rs9923231 locus
OK352120	VKORC1	rs9923231	88	Sanger sequence for Sample88 at rs9923231 locus
OK352121	VKORC1	rs9923231	89	Sanger sequence for Sample89 at rs9923231 locus
OK352122	VKORC1	rs9923231	90	Sanger sequence for Sample90 at rs9923231 locus
OK352123	VKORC1	rs9923231	91	Sanger sequence for Sample91 at rs9923231 locus
OK352124	VKORC1	rs9923231	92	Sanger sequence for Sample92 at rs9923231 locus
OK352125	VKORC1	rs9923231	93	Sanger sequence for Sample93 at rs9923231 locus
OK352126	VKORC1	rs9923231	94	Sanger sequence for Sample94 at rs9923231 locus
OK352127	VKORC1	rs9923231	95	Sanger sequence for Sample95 at rs9923231 locus
OK352128	VKORC1	rs9923231	96	Sanger sequence for Sample96 at rs9923231 locus
OK352129	VKORC1	rs9923231	97	Sanger sequence for Sample97 at rs9923231 locus
OK352130	VKORC1	rs9923231	98	Sanger sequence for Sample98 at rs9923231 locus
OK352131	VKORC1	rs9923231	99	Sanger sequence for Sample99 at rs9923231 locus
OK352132	VKORC1	rs9923231	100	Sanger sequence for Sample100 at rs9923231 locus
OK352133	VKORC1	rs9923231	101	Sanger sequence for Sample101 at rs9923231 locus
OK352134	VKORC1	rs9923231	102	Sanger sequence for Sample102 at rs9923231 locus
OK352135	VKORC1	rs9923231	103	Sanger sequence for Sample103 at rs9923231 locus
OK352136	VKORC1	rs9923231	104	Sanger sequence for Sample104 at rs9923231 locus
OK352137	VKORC1	rs9923231	105	Sanger sequence for Sample105 at rs9923231 locus
OK352138	VKORC1	rs9923231	106	Sanger sequence for Sample106 at rs9923231 locus
OK352139	VKORC1	rs9923231	107	Sanger sequence for Sample107 at rs9923231 locus
OK352140	VKORC1	rs9923231	108	Sanger sequence for Sample108 at rs9923231 locus
OK352141	VKORC1	rs9923231	109	Sanger sequence for Sample109 at rs9923231 locus
OK352142	VKORC1	rs9923231	110	Sanger sequence for Sample110 at rs9923231 locus
OK352143	VKORC1	rs9923231	111	Sanger sequence for Sample111 at rs9923231 locus
OK352144	VKORC1	rs9923231	112	Sanger sequence for Sample112 at rs9923231 locus
OK352145	VKORC1	rs9923231	113	Sanger sequence for Sample113 at rs9923231 locus
OK352146	VKORC1	rs9923231	114	Sanger sequence for Sample114 at rs9923231 locus
OK352147	VKORC1	rs9923231	115	Sanger sequence for Sample115 at rs9923231 locus
OK352148	VKORC1	rs9923231	116	Sanger sequence for Sample116 at rs9923231 locus
OK352149	VKORC1	rs9923231	117	Sanger sequence for Sample117 at rs9923231 locus
OK352150	VKORC1	rs9923231	118	Sanger sequence for Sample118 at rs9923231 locus
OK352151	VKORC1	rs9923231	119	Sanger sequence for Sample119 at rs9923231 locus
OK352152	VKORC1	rs9923231	120	Sanger sequence for Sample120 at rs9923231 locus
OK352153	VKORC1	rs9923231	121	Sanger sequence for Sample121 at rs9923231 locus
OK352154	VKORC1	rs9923231	122	Sanger sequence for Sample122 at rs9923231 locus
OK352155	VKORC1	rs9923231	123	Sanger sequence for Sample123 at rs9923231 locus
OK352156	VKORC1	rs9923231	124	Sanger sequence for Sample124 at rs9923231 locus
OK352157	VKORC1	rs9923231	125	Sanger sequence for Sample125 at rs9923231 locus
OK352158	VKORC1	rs9923231	126	Sanger sequence for Sample126 at rs9923231 locus
OK352159	VKORC1	rs9923231	127	Sanger sequence for Sample127 at rs9923231 locus
OK352160	VKORC1	rs9923231	128	Sanger sequence for Sample128 at rs9923231 locus
OK352161	VKORC1	rs9923231	129	Sanger sequence for Sample129 at rs9923231 locus
OK352162	VKORC1	rs9923231	130	Sanger sequence for Sample130 at rs9923231 locus
OK352163	VKORC1	rs9923231	131	Sanger sequence for Sample131 at rs9923231 locus
OK352164	VKORC1	rs9923231	132	Sanger sequence for Sample132 at rs9923231 locus
OK352165	VKORC1	rs9923231	133	Sanger sequence for Sample133 at rs9923231 locus
OK352166	VKORC1	rs9923231	134	Sanger sequence for Sample134 at rs9923231 locus
OK352167	VKORC1	rs9923231	135	Sanger sequence for Sample135 at rs9923231 locus
OK352168	VKORC1	rs9923231	136	Sanger sequence for Sample136 at rs9923231 locus
OK352169	VKORC1	rs9923231	137	Sanger sequence for Sample137 at rs9923231 locus
OK352170	VKORC1	rs9923231	138	Sanger sequence for Sample138 at rs9923231 locus
OK352171	VKORC1	rs9923231	139	Sanger sequence for Sample139 at rs9923231 locus
OK352172	VKORC1	rs9923231	140	Sanger sequence for Sample140 at rs9923231 locus
OK352173	VKORC1	rs9923231	141	Sanger sequence for Sample141 at rs9923231 locus
OK352174	VKORC1	rs9923231	142	Sanger sequence for Sample142 at rs9923231 locus
OK352175	VKORC1	rs9923231	143	Sanger sequence for Sample143 at rs9923231 locus
OK352176	VKORC1	rs9923231	144	Sanger sequence for Sample144 at rs9923231 locus
OK352177	VKORC1	rs9923231	145	Sanger sequence for Sample145 at rs9923231 locus
OK352178	VKORC1	rs9923231	146	Sanger sequence for Sample146 at rs9923231 locus
OK352179	VKORC1	rs9923231	147	Sanger sequence for Sample147 at rs9923231 locus
OK352180	VKORC1	rs9923231	148	Sanger sequence for Sample148 at rs9923231 locus
OK352181	VKORC1	rs9923231	149	Sanger sequence for Sample149 at rs9923231 locus
OK352182	VKORC1	rs9923231	150	Sanger sequence for Sample150 at rs9923231 locus
OK352183	VKORC1	rs9923231	151	Sanger sequence for Sample151 at rs9923231 locus
OK352184	VKORC1	rs9923231	152	Sanger sequence for Sample152 at rs9923231 locus
OK352185	VKORC1	rs9923231	153	Sanger sequence for Sample153 at rs9923231 locus
OK352186	VKORC1	rs9923231	154	Sanger sequence for Sample154 at rs9923231 locus
OK352187	VKORC1	rs9923231	155	Sanger sequence for Sample155 at rs9923231 locus
OK352188	VKORC1	rs9923231	156	Sanger sequence for Sample156 at rs9923231 locus
OK352189	VKORC1	rs9923231	157	Sanger sequence for Sample157 at rs9923231 locus
OK352190	VKORC1	rs9923231	158	Sanger sequence for Sample158 at rs9923231 locus
OK352191	VKORC1	rs9923231	159	Sanger sequence for Sample159 at rs9923231 locus
OK352192	VKORC1	rs9923231	160	Sanger sequence for Sample160 at rs9923231 locus
OK352193	VKORC1	rs9923231	161	Sanger sequence for Sample161 at rs9923231 locus
OK352194	VKORC1	rs9923231	162	Sanger sequence for Sample162 at rs9923231 locus
OK352195	VKORC1	rs9923231	163	Sanger sequence for Sample163 at rs9923231 locus
OK352196	VKORC1	rs9923231	164	Sanger sequence for Sample164 at rs9923231 locus
OK352197	VKORC1	rs9923231	165	Sanger sequence for Sample165 at rs9923231 locus
OK352198	VKORC1	rs9923231	166	Sanger sequence for Sample166 at rs9923231 locus
OK352199	VKORC1	rs9923231	167	Sanger sequence for Sample167 at rs9923231 locus
OK352200	VKORC1	rs9923231	168	Sanger sequence for Sample168 at rs9923231 locus
OK352201	VKORC1	rs9923231	169	Sanger sequence for Sample169 at rs9923231 locus
OK352202	VKORC1	rs9923231	170	Sanger sequence for Sample170 at rs9923231 locus
OK352203	VKORC1	rs9923231	171	Sanger sequence for Sample171 at rs9923231 locus
OK352204	VKORC1	rs9923231	172	Sanger sequence for Sample172 at rs9923231 locus
OK352205	VKORC1	rs9923231	173	Sanger sequence for Sample173 at rs9923231 locus
OK352206	VKORC1	rs9923231	174	Sanger sequence for Sample174 at rs9923231 locus
OK352207	VKORC1	rs9923231	175	Sanger sequence for Sample175 at rs9923231 locus
OK352208	VKORC1	rs9923231	176	Sanger sequence for Sample176 at rs9923231 locus
OK352209	VKORC1	rs9923231	177	Sanger sequence for Sample177 at rs9923231 locus
OK352210	VKORC1	rs9923231	178	Sanger sequence for Sample178 at rs9923231 locus
OK352211	VKORC1	rs9923231	179	Sanger sequence for Sample179 at rs9923231 locus
OK352212	VKORC1	rs9923231	180	Sanger sequence for Sample180 at rs9923231 locus
OK352213	VKORC1	rs9923231	181	Sanger sequence for Sample181 at rs9923231 locus
OK352214	VKORC1	rs9923231	182	Sanger sequence for Sample182 at rs9923231 locus
OK352215	VKORC1	rs9923231	183	Sanger sequence for Sample183 at rs9923231 locus
OK352216	VKORC1	rs9923231	184	Sanger sequence for Sample184 at rs9923231 locus
OK352217	VKORC1	rs9923231	185	Sanger sequence for Sample185 at rs9923231 locus
OK352218	VKORC1	rs9923231	186	Sanger sequence for Sample186 at rs9923231 locus
OK352219	VKORC1	rs9923231	187	Sanger sequence for Sample187 at rs9923231 locus
OK352220	VKORC1	rs9923231	188	Sanger sequence for Sample188 at rs9923231 locus
OK352221	VKORC1	rs9923231	189	Sanger sequence for Sample189 at rs9923231 locus
OK352222	VKORC1	rs9923231	190	Sanger sequence for Sample190 at rs9923231 locus
OK352223	VKORC1	rs9923231	191	Sanger sequence for Sample191 at rs9923231 locus
OK352224	VKORC1	rs9923231	192	Sanger sequence for Sample192 at rs9923231 locus
OK352225	VKORC1	rs9923231	193	Sanger sequence for Sample193 at rs9923231 locus
OK352226	VKORC1	rs9923231	194	Sanger sequence for Sample194 at rs9923231 locus
OK352227	VKORC1	rs9923231	195	Sanger sequence for Sample195 at rs9923231 locus
OK352228	VKORC1	rs9923231	196	Sanger sequence for Sample196 at rs9923231 locus
OK352229	VKORC1	rs9923231	197	Sanger sequence for Sample197 at rs9923231 locus
OK352230	VKORC1	rs9923231	198	Sanger sequence for Sample198 at rs9923231 locus
OK352231	VKORC1	rs9923231	199	Sanger sequence for Sample199 at rs9923231 locus
OK352232	VKORC1	rs9923231	200	Sanger sequence for Sample200 at rs9923231 locus
OK352233	VKORC1	rs9923231	201	Sanger sequence for Sample201 at rs9923231 locus
OK352234	VKORC1	rs9923231	202	Sanger sequence for Sample202 at rs9923231 locus
OK352235	VKORC1	rs9923231	203	Sanger sequence for Sample203 at rs9923231 locus
OK352236	VKORC1	rs9923231	204	Sanger sequence for Sample204 at rs9923231 locus
OK352237	VKORC1	rs9923231	205	Sanger sequence for Sample205 at rs9923231 locus
OK352238	VKORC1	rs9923231	206	Sanger sequence for Sample206 at rs9923231 locus
OK352239	VKORC1	rs9923231	207	Sanger sequence for Sample207 at rs9923231 locus
OK352240	VKORC1	rs9923231	208	Sanger sequence for Sample208 at rs9923231 locus
OK352241	VKORC1	rs9923231	209	Sanger sequence for Sample209 at rs9923231 locus
OK352242	VKORC1	rs9923231	210	Sanger sequence for Sample210 at rs9923231 locus
OK352243	VKORC1	rs9923231	211	Sanger sequence for Sample211 at rs9923231 locus
OK352244	VKORC1	rs9923231	212	Sanger sequence for Sample212 at rs9923231 locus
OK352245	VKORC1	rs9923231	213	Sanger sequence for Sample213 at rs9923231 locus
OK352246	VKORC1	rs9923231	214	Sanger sequence for Sample214 at rs9923231 locus
OK352247	VKORC1	rs9923231	215	Sanger sequence for Sample215 at rs9923231 locus
OK352248	VKORC1	rs9923231	216	Sanger sequence for Sample216 at rs9923231 locus
OK352249	VKORC1	rs9923231	217	Sanger sequence for Sample217 at rs9923231 locus
OK352250	VKORC1	rs9923231	218	Sanger sequence for Sample218 at rs9923231 locus
OK352251	VKORC1	rs9923231	219	Sanger sequence for Sample219 at rs9923231 locus
OK352252	VKORC1	rs9923231	220	Sanger sequence for Sample220 at rs9923231 locus
OK352253	VKORC1	rs9923231	221	Sanger sequence for Sample221 at rs9923231 locus
OK352254	VKORC1	rs9923231	222	Sanger sequence for Sample222 at rs9923231 locus
OK352255	VKORC1	rs9923231	223	Sanger sequence for Sample223 at rs9923231 locus
OK352256	VKORC1	rs9923231	224	Sanger sequence for Sample224 at rs9923231 locus
OK480620	MTHFR	rs1801131	Massarry 1	Sanger sequence for Microarry Sample1 at rs1801131 locus
OK480621	MTHFR	rs1801131	Massarry 2	Sanger sequence for Microarry Sample2 at rs1801131 locus
OK480622	APC	rs35305379	Massarry 1	Sanger sequence for Microarry Sample1 at rs35305379 locus
OK480623	APC	rs35305379	Massarry 1	Sanger sequence for Microarry Sample1 at rs35305379 locus
OK480624	APC	rs35305379	Massarry 2	Sanger sequence for Microarry Sample2 at rs35305379 locus
OK480625	APC	rs35305379	Massarry 2	Sanger sequence for Microarry Sample2 at rs35305379 locus
OK480626	ALDH2	rs671	Massarry 1	Sanger sequence for Microarry Sample1 at rs671 locus
OK480627	ALDH2	rs671	Massarry 2	Sanger sequence for Microarry Sample2 at rs671 locus
OK480628	ADD1	rs4961	Massarry 1	Sanger sequence for Microarry Sample1 at rs4961 locus
OK480629	ADD1	rs4961	Massarry 2	Sanger sequence for Microarry Sample2 at rs4961 locus
OK480630	XRCC1	rs25487	Massarry 1	Sanger sequence for Microarry Sample1 at rs25487 locus
OK480631	XRCC1	rs25487	Massarry 2	Sanger sequence for Microarry Sample2 at rs25487 locus
OK480632	ABCB1	rs1045642	Massarry 1	Sanger sequence for Microarry Sample1 at rs1045642 locus
OK480633	ABCB1	rs1045642	Massarry 2	Sanger sequence for Microarry Sample2 at rs1045642 locus
OK480634	CYP2C9	rs1057910	Massarry 1	Sanger sequence for Microarry Sample1 at rs1057910 locus
OK480635	CYP2C9	rs1057910	Massarry 2	Sanger sequence for Microarry Sample2 at rs1057910 locus
OK480636	MTHFR	rs1801133	Massarry 1	Sanger sequence for Microarry Sample1 at rs1801133 locus
OK480637	MTHFR	rs1801133	Massarry 2	Sanger sequence for Microarry Sample2 at rs1801133 locus
OK480638	MTRR	rs1801394	Massarry 1	Sanger sequence for Microarry Sample1 at rs1801394 locus
OK480639	MTRR	rs1801394	Massarry 2	Sanger sequence for Microarry Sample2 at rs1801394 locus
OK480640	ADRB1	rs1801253	Massarry 1	Sanger sequence for Microarry Sample1 at rs1801253 locus
OK480641	ADRB1	rs1801253	Massarry 2	Sanger sequence for Microarry Sample2 at rs1801253 locus
OK480642	DPYD	rs3918290	Massarry 1	Sanger sequence for Microarry Sample1 at rs3918290 locus
OK480643	DPYD	rs3918290	Massarry 2	Sanger sequence for Microarry Sample2 at rs3918290 locus
OK480644	ABCB1	rs10234411	Massarry 1	Sanger sequence for Microarry Sample1 at rs10234411 locus
OK480645	ABCB1	rs10234411	Massarry 2	Sanger sequence for Microarry Sample2 at rs10234411 locus
OK480646	APC	rs34481414	Massarry 1	Sanger sequence for Microarry Sample1 at rs34481414 locus
OK480647	APC	rs34481414	Massarry 1	Sanger sequence for Microarry Sample1 at rs34481414 locus
OK480648	APC	rs34481414	Massarry 2	Sanger sequence for Microarry Sample2 at rs34481414 locus
OK480649	APC	rs34481414	Massarry 2	Sanger sequence for Microarry Sample2 at rs34481414 locus
OK480650	DPYD	rs55886062	Massarry 1	Sanger sequence for Microarry Sample1 at rs55886062 locus
OK480651	DPYD	rs55886062	Massarry 2	Sanger sequence for Microarry Sample2 at rs55886062 locus
OK480652	GSTP1	rs1695	Massarry 1	Sanger sequence for Microarry Sample1 at rs1695 locus
OK480653	GSTP1	rs1695	Massarry 2	Sanger sequence for Microarry Sample2 at rs1695 locus
OK352034	VKORC1	rs9923231	Massarry 1	Sanger sequence for Microarry Sample1 at rs9923231 locus
OK352044	VKORC1	rs9923231	Massarry 2	Sanger sequence for Microarry Sample2 at rs9923231 locus
OK480654	MTHFR	rs1801133	1	Sanger sequence for Sample1 at rs1801133 locus
OK480655	MTHFR	rs1801133	2	Sanger sequence for Sample2 at rs1801133 locus
OK480656	MTHFR	rs1801133	3	Sanger sequence for Sample3 at rs1801133 locus
OK480657	MTHFR	rs1801133	4	Sanger sequence for Sample4 at rs1801133 locus
OK480658	MTHFR	rs1801133	5	Sanger sequence for Sample5 at rs1801133 locus
OK480659	MTHFR	rs1801133	6	Sanger sequence for Sample6 at rs1801133 locus
OK480660	MTHFR	rs1801133	7	Sanger sequence for Sample7 at rs1801133 locus
OK480661	MTHFR	rs1801133	8	Sanger sequence for Sample8 at rs1801133 locus
OK480662	MTHFR	rs1801133	9	Sanger sequence for Sample9 at rs1801133 locus
OK480663	MTHFR	rs1801133	10	Sanger sequence for Sample10 at rs1801133 locus
OK480664	MTHFR	rs1801133	11	Sanger sequence for Sample11 at rs1801133 locus
OK480665	MTHFR	rs1801133	12	Sanger sequence for Sample12 at rs1801133 locus
OK480666	MTHFR	rs1801133	13	Sanger sequence for Sample13 at rs1801133 locus
OK480667	MTHFR	rs1801133	14	Sanger sequence for Sample14 at rs1801133 locus
OK480668	MTHFR	rs1801133	15	Sanger sequence for Sample15 at rs1801133 locus
OK480669	MTHFR	rs1801133	16	Sanger sequence for Sample16 at rs1801133 locus
OK480670	MTHFR	rs1801133	17	Sanger sequence for Sample17 at rs1801133 locus
OK480671	MTHFR	rs1801133	18	Sanger sequence for Sample18 at rs1801133 locus
OK480672	MTHFR	rs1801133	19	Sanger sequence for Sample19 at rs1801133 locus
OK480673	MTHFR	rs1801133	20	Sanger sequence for Sample20 at rs1801133 locus
OK480674	MTHFR	rs1801133	21	Sanger sequence for Sample21 at rs1801133 locus
OK480675	MTHFR	rs1801133	22	Sanger sequence for Sample22 at rs1801133 locus
OK480676	MTHFR	rs1801133	23	Sanger sequence for Sample23 at rs1801133 locus
OK480677	MTHFR	rs1801133	24	Sanger sequence for Sample24 at rs1801133 locus
OK480678	MTHFR	rs1801133	25	Sanger sequence for Sample25 at rs1801133 locus
OK480679	MTHFR	rs1801133	26	Sanger sequence for Sample26 at rs1801133 locus
OK480680	MTHFR	rs1801133	27	Sanger sequence for Sample27 at rs1801133 locus
OK480681	MTHFR	rs1801133	28	Sanger sequence for Sample28 at rs1801133 locus
OK480682	MTHFR	rs1801133	29	Sanger sequence for Sample29 at rs1801133 locus
OK480683	MTHFR	rs1801133	30	Sanger sequence for Sample30 at rs1801133 locus
OK480684	MTHFR	rs1801133	31	Sanger sequence for Sample31 at rs1801133 locus
OK480685	MTHFR	rs1801133	32	Sanger sequence for Sample32 at rs1801133 locus
OK480686	MTHFR	rs1801133	33	Sanger sequence for Sample33 at rs1801133 locus
OK480687	MTHFR	rs1801133	34	Sanger sequence for Sample34 at rs1801133 locus
OK480688	MTHFR	rs1801133	35	Sanger sequence for Sample35 at rs1801133 locus
OK480689	MTHFR	rs1801133	36	Sanger sequence for Sample36 at rs1801133 locus
OK480690	MTHFR	rs1801133	37	Sanger sequence for Sample37 at rs1801133 locus
OK480691	MTHFR	rs1801133	38	Sanger sequence for Sample38 at rs1801133 locus
OK480692	MTHFR	rs1801133	39	Sanger sequence for Sample39 at rs1801133 locus
OK480693	MTHFR	rs1801133	40	Sanger sequence for Sample40 at rs1801133 locus
OK480694	MTHFR	rs1801133	41	Sanger sequence for Sample41 at rs1801133 locus
OK480695	MTHFR	rs1801133	42	Sanger sequence for Sample42 at rs1801133 locus
OK480696	MTHFR	rs1801133	43	Sanger sequence for Sample43 at rs1801133 locus
OK480697	MTHFR	rs1801133	44	Sanger sequence for Sample44 at rs1801133 locus
OK480698	MTHFR	rs1801133	45	Sanger sequence for Sample45 at rs1801133 locus
OK480699	MTHFR	rs1801133	46	Sanger sequence for Sample46 at rs1801133 locus
OK480700	MTHFR	rs1801133	47	Sanger sequence for Sample47 at rs1801133 locus
OK480701	MTHFR	rs1801133	48	Sanger sequence for Sample48 at rs1801133 locus
OK480702	MTHFR	rs1801133	49	Sanger sequence for Sample49 at rs1801133 locus
OK480703	MTHFR	rs1801133	50	Sanger sequence for Sample50 at rs1801133 locus
OK480704	MTHFR	rs1801133	51	Sanger sequence for Sample51 at rs1801133 locus
OK480705	MTHFR	rs1801133	52	Sanger sequence for Sample52 at rs1801133 locus
OK480706	MTHFR	rs1801133	53	Sanger sequence for Sample53 at rs1801133 locus
OK480707	MTHFR	rs1801133	54	Sanger sequence for Sample54 at rs1801133 locus
OK480708	MTHFR	rs1801133	55	Sanger sequence for Sample55 at rs1801133 locus
OK480709	MTHFR	rs1801133	56	Sanger sequence for Sample56 at rs1801133 locus
OK480710	MTHFR	rs1801133	57	Sanger sequence for Sample57 at rs1801133 locus
OK480711	MTHFR	rs1801133	58	Sanger sequence for Sample58 at rs1801133 locus
OK480712	MTHFR	rs1801133	59	Sanger sequence for Sample59 at rs1801133 locus
OK480713	MTHFR	rs1801133	60	Sanger sequence for Sample60 at rs1801133 locus
OK480714	MTHFR	rs1801133	61	Sanger sequence for Sample61 at rs1801133 locus
OK480715	MTHFR	rs1801133	62	Sanger sequence for Sample62 at rs1801133 locus
OK480716	MTHFR	rs1801133	63	Sanger sequence for Sample63 at rs1801133 locus
OK480717	MTHFR	rs1801133	64	Sanger sequence for Sample64 at rs1801133 locus
OK480718	MTHFR	rs1801133	65	Sanger sequence for Sample65 at rs1801133 locus
OK480719	MTHFR	rs1801133	66	Sanger sequence for Sample66 at rs1801133 locus
OK480720	MTHFR	rs1801133	67	Sanger sequence for Sample67 at rs1801133 locus
OK480721	MTHFR	rs1801133	68	Sanger sequence for Sample68 at rs1801133 locus
OK480722	MTHFR	rs1801133	69	Sanger sequence for Sample69 at rs1801133 locus
OK480723	MTHFR	rs1801133	70	Sanger sequence for Sample70 at rs1801133 locus
OK480724	MTHFR	rs1801133	71	Sanger sequence for Sample71 at rs1801133 locus
OK480725	MTHFR	rs1801133	72	Sanger sequence for Sample72 at rs1801133 locus
OK480726	MTHFR	rs1801133	73	Sanger sequence for Sample73 at rs1801133 locus
OK480727	MTHFR	rs1801133	74	Sanger sequence for Sample74 at rs1801133 locus
OK480728	MTHFR	rs1801133	75	Sanger sequence for Sample75 at rs1801133 locus
OK480729	MTHFR	rs1801133	76	Sanger sequence for Sample76 at rs1801133 locus
OK480730	MTHFR	rs1801133	77	Sanger sequence for Sample77 at rs1801133 locus
OK480731	MTHFR	rs1801133	78	Sanger sequence for Sample78 at rs1801133 locus
OK480732	MTHFR	rs1801133	79	Sanger sequence for Sample79 at rs1801133 locus
OK480733	MTHFR	rs1801133	80	Sanger sequence for Sample80 at rs1801133 locus
OK480734	MTHFR	rs1801133	81	Sanger sequence for Sample81 at rs1801133 locus
OK480735	MTHFR	rs1801133	82	Sanger sequence for Sample82 at rs1801133 locus
OK480736	MTHFR	rs1801133	83	Sanger sequence for Sample83 at rs1801133 locus
OK480737	MTHFR	rs1801133	84	Sanger sequence for Sample84 at rs1801133 locus
OK480738	MTHFR	rs1801133	85	Sanger sequence for Sample85 at rs1801133 locus
OK480739	MTHFR	rs1801133	86	Sanger sequence for Sample86 at rs1801133 locus
OK480740	MTHFR	rs1801133	87	Sanger sequence for Sample87 at rs1801133 locus
OK480741	MTHFR	rs1801133	88	Sanger sequence for Sample88 at rs1801133 locus
OK480742	MTHFR	rs1801133	89	Sanger sequence for Sample89 at rs1801133 locus
OK480743	MTHFR	rs1801133	90	Sanger sequence for Sample90 at rs1801133 locus
OK480744	MTHFR	rs1801133	91	Sanger sequence for Sample91 at rs1801133 locus
OK480745	MTHFR	rs1801133	92	Sanger sequence for Sample92 at rs1801133 locus
OK480746	MTHFR	rs1801133	93	Sanger sequence for Sample93 at rs1801133 locus
OK480747	MTHFR	rs1801133	94	Sanger sequence for Sample94 at rs1801133 locus
OK480748	MTHFR	rs1801133	95	Sanger sequence for Sample95 at rs1801133 locus
OK480749	MTHFR	rs1801133	96	Sanger sequence for Sample96 at rs1801133 locus
OK480750	MTHFR	rs1801133	97	Sanger sequence for Sample97 at rs1801133 locus
OK480751	MTHFR	rs1801133	98	Sanger sequence for Sample98 at rs1801133 locus
OK480752	MTHFR	rs1801133	99	Sanger sequence for Sample99 at rs1801133 locus
OK480753	MTHFR	rs1801133	100	Sanger sequence for Sample100 at rs1801133 locus
OK480754	MTHFR	rs1801133	101	Sanger sequence for Sample101 at rs1801133 locus
OK480755	MTHFR	rs1801133	102	Sanger sequence for Sample102 at rs1801133 locus
OK480756	MTHFR	rs1801133	103	Sanger sequence for Sample103 at rs1801133 locus
OK480757	MTHFR	rs1801133	104	Sanger sequence for Sample104 at rs1801133 locus
OK480758	MTHFR	rs1801133	105	Sanger sequence for Sample105 at rs1801133 locus
OK480759	MTHFR	rs1801133	106	Sanger sequence for Sample106 at rs1801133 locus
OK480760	MTHFR	rs1801133	107	Sanger sequence for Sample107 at rs1801133 locus
OK480761	MTHFR	rs1801133	108	Sanger sequence for Sample108 at rs1801133 locus
OK480762	MTHFR	rs1801133	109	Sanger sequence for Sample109 at rs1801133 locus
OK480763	MTHFR	rs1801133	110	Sanger sequence for Sample110 at rs1801133 locus
OK480764	MTHFR	rs1801133	111	Sanger sequence for Sample111 at rs1801133 locus
OK480765	MTHFR	rs1801133	112	Sanger sequence for Sample112 at rs1801133 locus
OK480766	MTHFR	rs1801133	113	Sanger sequence for Sample113 at rs1801133 locus
OK480767	MTHFR	rs1801133	114	Sanger sequence for Sample114 at rs1801133 locus
OK480768	MTHFR	rs1801133	115	Sanger sequence for Sample115 at rs1801133 locus
OK480769	MTHFR	rs1801133	116	Sanger sequence for Sample116 at rs1801133 locus
OK480770	MTHFR	rs1801133	117	Sanger sequence for Sample117 at rs1801133 locus
OK480771	MTHFR	rs1801133	118	Sanger sequence for Sample118 at rs1801133 locus
OK480772	MTHFR	rs1801133	119	Sanger sequence for Sample119 at rs1801133 locus
OK480773	MTHFR	rs1801133	120	Sanger sequence for Sample120 at rs1801133 locus
OK480774	MTHFR	rs1801133	121	Sanger sequence for Sample121 at rs1801133 locus
OK480775	MTHFR	rs1801133	122	Sanger sequence for Sample122 at rs1801133 locus
OK480776	MTHFR	rs1801133	123	Sanger sequence for Sample123 at rs1801133 locus
OK480777	MTHFR	rs1801133	124	Sanger sequence for Sample124 at rs1801133 locus
OK480778	MTHFR	rs1801133	125	Sanger sequence for Sample125 at rs1801133 locus
OK480779	MTHFR	rs1801133	126	Sanger sequence for Sample126 at rs1801133 locus
OK480780	MTHFR	rs1801133	127	Sanger sequence for Sample127 at rs1801133 locus
OK480781	MTHFR	rs1801133	128	Sanger sequence for Sample128 at rs1801133 locus
OK480782	MTHFR	rs1801133	129	Sanger sequence for Sample129 at rs1801133 locus
OK480783	MTHFR	rs1801133	130	Sanger sequence for Sample130 at rs1801133 locus
OK480784	MTHFR	rs1801133	131	Sanger sequence for Sample131 at rs1801133 locus
OK480785	MTHFR	rs1801133	132	Sanger sequence for Sample132 at rs1801133 locus
OK480786	MTHFR	rs1801133	133	Sanger sequence for Sample133 at rs1801133 locus
OK480787	MTHFR	rs1801133	134	Sanger sequence for Sample134 at rs1801133 locus
OK480788	MTHFR	rs1801133	135	Sanger sequence for Sample135 at rs1801133 locus
OK480789	MTHFR	rs1801133	136	Sanger sequence for Sample136 at rs1801133 locus
OK480790	MTHFR	rs1801133	137	Sanger sequence for Sample137 at rs1801133 locus
OK480791	MTHFR	rs1801133	138	Sanger sequence for Sample138 at rs1801133 locus
OK480792	MTHFR	rs1801133	139	Sanger sequence for Sample139 at rs1801133 locus
OK480793	MTHFR	rs1801133	140	Sanger sequence for Sample140 at rs1801133 locus
OK480794	MTHFR	rs1801133	141	Sanger sequence for Sample141 at rs1801133 locus
OK480795	MTHFR	rs1801133	142	Sanger sequence for Sample142 at rs1801133 locus
OK480796	MTHFR	rs1801133	143	Sanger sequence for Sample143 at rs1801133 locus
OK480797	MTHFR	rs1801133	144	Sanger sequence for Sample144 at rs1801133 locus
OK480798	MTHFR	rs1801133	145	Sanger sequence for Sample145 at rs1801133 locus
OK480799	MTHFR	rs1801133	146	Sanger sequence for Sample146 at rs1801133 locus
OK480800	MTHFR	rs1801133	147	Sanger sequence for Sample147 at rs1801133 locus
OK480801	MTHFR	rs1801133	148	Sanger sequence for Sample148 at rs1801133 locus
OK480802	MTHFR	rs1801133	149	Sanger sequence for Sample149 at rs1801133 locus
OK480803	MTHFR	rs1801133	150	Sanger sequence for Sample150 at rs1801133 locus
OK480804	MTHFR	rs1801133	151	Sanger sequence for Sample151 at rs1801133 locus
OK480805	MTHFR	rs1801133	152	Sanger sequence for Sample152 at rs1801133 locus
OK480806	MTHFR	rs1801133	153	Sanger sequence for Sample153 at rs1801133 locus
OK480807	MTHFR	rs1801133	154	Sanger sequence for Sample154 at rs1801133 locus
OK480808	MTHFR	rs1801133	155	Sanger sequence for Sample155 at rs1801133 locus
OK480809	MTHFR	rs1801133	156	Sanger sequence for Sample156 at rs1801133 locus
OK480810	MTHFR	rs1801133	157	Sanger sequence for Sample157 at rs1801133 locus
OK480811	MTHFR	rs1801133	158	Sanger sequence for Sample158 at rs1801133 locus
OK480812	MTHFR	rs1801133	159	Sanger sequence for Sample159 at rs1801133 locus
OK480813	MTHFR	rs1801133	160	Sanger sequence for Sample160 at rs1801133 locus
OK480814	MTHFR	rs1801133	161	Sanger sequence for Sample161 at rs1801133 locus
OK480815	MTHFR	rs1801133	162	Sanger sequence for Sample162 at rs1801133 locus
OK480816	MTHFR	rs1801133	163	Sanger sequence for Sample163 at rs1801133 locus
OK480817	MTHFR	rs1801133	164	Sanger sequence for Sample164 at rs1801133 locus
OK480818	MTHFR	rs1801133	165	Sanger sequence for Sample165 at rs1801133 locus
OK480819	MTHFR	rs1801133	166	Sanger sequence for Sample166 at rs1801133 locus
OK480820	MTHFR	rs1801133	167	Sanger sequence for Sample167 at rs1801133 locus
OK480821	MTHFR	rs1801133	168	Sanger sequence for Sample168 at rs1801133 locus
OK480822	MTHFR	rs1801133	169	Sanger sequence for Sample169 at rs1801133 locus
OK480823	MTHFR	rs1801133	170	Sanger sequence for Sample170 at rs1801133 locus
OK480824	MTHFR	rs1801133	171	Sanger sequence for Sample171 at rs1801133 locus
OK480825	MTHFR	rs1801133	172	Sanger sequence for Sample172 at rs1801133 locus
OK480826	MTHFR	rs1801133	173	Sanger sequence for Sample173 at rs1801133 locus
OK480827	MTHFR	rs1801133	174	Sanger sequence for Sample174 at rs1801133 locus
OK480828	MTHFR	rs1801133	175	Sanger sequence for Sample175 at rs1801133 locus
OK480829	MTHFR	rs1801133	176	Sanger sequence for Sample176 at rs1801133 locus
OK480830	MTHFR	rs1801133	177	Sanger sequence for Sample177 at rs1801133 locus
OK480831	MTHFR	rs1801133	178	Sanger sequence for Sample178 at rs1801133 locus
OK480832	MTHFR	rs1801133	179	Sanger sequence for Sample179 at rs1801133 locus
OK480833	MTHFR	rs1801133	180	Sanger sequence for Sample180 at rs1801133 locus
OK480834	MTHFR	rs1801133	181	Sanger sequence for Sample181 at rs1801133 locus
OK480835	MTHFR	rs1801133	182	Sanger sequence for Sample182 at rs1801133 locus
OK480836	MTHFR	rs1801133	183	Sanger sequence for Sample183 at rs1801133 locus
OK480837	MTHFR	rs1801133	184	Sanger sequence for Sample184 at rs1801133 locus
OK480838	MTHFR	rs1801133	185	Sanger sequence for Sample185 at rs1801133 locus
OK480839	MTHFR	rs1801133	186	Sanger sequence for Sample186 at rs1801133 locus
OK480840	MTHFR	rs1801133	187	Sanger sequence for Sample187 at rs1801133 locus
OK480841	MTHFR	rs1801133	188	Sanger sequence for Sample188 at rs1801133 locus
OK480842	MTHFR	rs1801133	189	Sanger sequence for Sample189 at rs1801133 locus
OK480843	MTHFR	rs1801133	190	Sanger sequence for Sample190 at rs1801133 locus
OK480844	MTHFR	rs1801133	191	Sanger sequence for Sample191 at rs1801133 locus
OK480845	MTHFR	rs1801133	192	Sanger sequence for Sample192 at rs1801133 locus
OK480846	MTHFR	rs1801133	193	Sanger sequence for Sample193 at rs1801133 locus
OK480847	MTHFR	rs1801133	194	Sanger sequence for Sample194 at rs1801133 locus
OK480848	MTHFR	rs1801133	195	Sanger sequence for Sample195 at rs1801133 locus
OK480849	MTHFR	rs1801133	196	Sanger sequence for Sample196 at rs1801133 locus
OK480850	MTHFR	rs1801133	197	Sanger sequence for Sample197 at rs1801133 locus
OK480851	MTHFR	rs1801133	198	Sanger sequence for Sample198 at rs1801133 locus
OK480852	MTHFR	rs1801133	199	Sanger sequence for Sample199 at rs1801133 locus
OK480853	MTHFR	rs1801133	200	Sanger sequence for Sample200 at rs1801133 locus
OK480854	MTHFR	rs1801133	201	Sanger sequence for Sample201 at rs1801133 locus
OK480855	MTHFR	rs1801133	202	Sanger sequence for Sample202 at rs1801133 locus
OK480856	MTHFR	rs1801133	203	Sanger sequence for Sample203 at rs1801133 locus
OK480857	MTHFR	rs1801133	204	Sanger sequence for Sample204 at rs1801133 locus
OK480858	MTHFR	rs1801133	205	Sanger sequence for Sample205 at rs1801133 locus
OK480859	MTHFR	rs1801133	206	Sanger sequence for Sample206 at rs1801133 locus
OK480860	MTHFR	rs1801133	207	Sanger sequence for Sample207 at rs1801133 locus
OK480861	MTHFR	rs1801133	208	Sanger sequence for Sample208 at rs1801133 locus
OK480862	MTHFR	rs1801133	209	Sanger sequence for Sample209 at rs1801133 locus
OK480863	MTHFR	rs1801133	210	Sanger sequence for Sample210 at rs1801133 locus
OK480864	MTHFR	rs1801133	211	Sanger sequence for Sample211 at rs1801133 locus
OK480865	MTHFR	rs1801133	212	Sanger sequence for Sample212 at rs1801133 locus
OK480866	MTHFR	rs1801133	213	Sanger sequence for Sample213 at rs1801133 locus
OK480867	MTHFR	rs1801133	214	Sanger sequence for Sample214 at rs1801133 locus
OK480868	MTHFR	rs1801133	215	Sanger sequence for Sample215 at rs1801133 locus
OK480869	MTHFR	rs1801133	216	Sanger sequence for Sample216 at rs1801133 locus
OK480870	MTHFR	rs1801133	217	Sanger sequence for Sample217 at rs1801133 locus
OK480871	MTHFR	rs1801133	218	Sanger sequence for Sample218 at rs1801133 locus
OK480872	MTHFR	rs1801133	219	Sanger sequence for Sample219 at rs1801133 locus
OK480873	MTHFR	rs1801133	220	Sanger sequence for Sample220 at rs1801133 locus
OK480874	MTHFR	rs1801133	221	Sanger sequence for Sample221 at rs1801133 locus
OK480875	MTHFR	rs1801133	222	Sanger sequence for Sample222 at rs1801133 locus
OK480876	MTHFR	rs1801133	223	Sanger sequence for Sample223 at rs1801133 locus
OK480877	MTHFR	rs1801133	224	Sanger sequence for Sample224 at rs1801133 locus
OK492234	ALDH2	rs671	1	Sanger sequence for Sample1 at rs671 locus
OK492235	ALDH2	rs671	2	Sanger sequence for Sample2 at rs671 locus
OK492236	ALDH2	rs671	3	Sanger sequence for Sample3 at rs671 locus
OK492237	ALDH2	rs671	4	Sanger sequence for Sample4 at rs671 locus
OK492238	ALDH2	rs671	5	Sanger sequence for Sample5 at rs671 locus
OK492239	ALDH2	rs671	6	Sanger sequence for Sample6 at rs671 locus
OK492240	ALDH2	rs671	7	Sanger sequence for Sample7 at rs671 locus
OK492241	ALDH2	rs671	8	Sanger sequence for Sample8 at rs671 locus
OK492242	ALDH2	rs671	9	Sanger sequence for Sample9 at rs671 locus
OK492243	ALDH2	rs671	10	Sanger sequence for Sample10 at rs671 locus
OK492244	ALDH2	rs671	11	Sanger sequence for Sample11 at rs671 locus
OK492245	ALDH2	rs671	12	Sanger sequence for Sample12 at rs671 locus
OK492246	ALDH2	rs671	13	Sanger sequence for Sample13 at rs671 locus
OK492247	ALDH2	rs671	14	Sanger sequence for Sample14 at rs671 locus
OK492248	ALDH2	rs671	15	Sanger sequence for Sample15 at rs671 locus
OK492249	ALDH2	rs671	16	Sanger sequence for Sample16 at rs671 locus
OK492250	ALDH2	rs671	17	Sanger sequence for Sample17 at rs671 locus
OK492251	ALDH2	rs671	18	Sanger sequence for Sample18 at rs671 locus
OK492252	ALDH2	rs671	19	Sanger sequence for Sample19 at rs671 locus
OK492253	ALDH2	rs671	20	Sanger sequence for Sample20 at rs671 locus
OK492254	ALDH2	rs671	21	Sanger sequence for Sample21 at rs671 locus
OK492255	ALDH2	rs671	22	Sanger sequence for Sample22 at rs671 locus
OK492256	ALDH2	rs671	23	Sanger sequence for Sample23 at rs671 locus
OK492257	ALDH2	rs671	24	Sanger sequence for Sample24 at rs671 locus
OK492258	ALDH2	rs671	25	Sanger sequence for Sample25 at rs671 locus
OK492259	ALDH2	rs671	26	Sanger sequence for Sample26 at rs671 locus
OK492260	ALDH2	rs671	27	Sanger sequence for Sample27 at rs671 locus
OK492261	ALDH2	rs671	28	Sanger sequence for Sample28 at rs671 locus
OK492262	ALDH2	rs671	29	Sanger sequence for Sample29 at rs671 locus
OK492263	ALDH2	rs671	30	Sanger sequence for Sample30 at rs671 locus
OK492264	ALDH2	rs671	31	Sanger sequence for Sample31 at rs671 locus
OK492265	ALDH2	rs671	32	Sanger sequence for Sample32 at rs671 locus
OK492266	ALDH2	rs671	33	Sanger sequence for Sample33 at rs671 locus
OK492267	ALDH2	rs671	34	Sanger sequence for Sample34 at rs671 locus
OK492268	ALDH2	rs671	35	Sanger sequence for Sample35 at rs671 locus
OK492269	ALDH2	rs671	36	Sanger sequence for Sample36 at rs671 locus
OK492270	ALDH2	rs671	37	Sanger sequence for Sample37 at rs671 locus
OK492271	ALDH2	rs671	38	Sanger sequence for Sample38 at rs671 locus
OK492272	ALDH2	rs671	39	Sanger sequence for Sample39 at rs671 locus
OK492273	ALDH2	rs671	40	Sanger sequence for Sample40 at rs671 locus
OK492274	ALDH2	rs671	41	Sanger sequence for Sample41 at rs671 locus
OK492275	ALDH2	rs671	42	Sanger sequence for Sample42 at rs671 locus
OK492276	ALDH2	rs671	43	Sanger sequence for Sample43 at rs671 locus
OK492277	ALDH2	rs671	44	Sanger sequence for Sample44 at rs671 locus
OK492278	ALDH2	rs671	45	Sanger sequence for Sample45 at rs671 locus
OK492279	ALDH2	rs671	46	Sanger sequence for Sample46 at rs671 locus
OK492280	ALDH2	rs671	47	Sanger sequence for Sample47 at rs671 locus
OK492281	ALDH2	rs671	48	Sanger sequence for Sample48 at rs671 locus
OK492282	ALDH2	rs671	49	Sanger sequence for Sample49 at rs671 locus
OK492283	ALDH2	rs671	50	Sanger sequence for Sample50 at rs671 locus
OK492284	ALDH2	rs671	51	Sanger sequence for Sample51 at rs671 locus
OK492285	ALDH2	rs671	52	Sanger sequence for Sample52 at rs671 locus
OK492286	ALDH2	rs671	53	Sanger sequence for Sample53 at rs671 locus
OK492287	ALDH2	rs671	54	Sanger sequence for Sample54 at rs671 locus
OK492288	ALDH2	rs671	55	Sanger sequence for Sample55 at rs671 locus
OK492289	ALDH2	rs671	56	Sanger sequence for Sample56 at rs671 locus
OK492290	ALDH2	rs671	57	Sanger sequence for Sample57 at rs671 locus
OK492291	ALDH2	rs671	58	Sanger sequence for Sample58 at rs671 locus
OK492292	ALDH2	rs671	59	Sanger sequence for Sample59 at rs671 locus
OK492293	ALDH2	rs671	60	Sanger sequence for Sample60 at rs671 locus
OK492294	ALDH2	rs671	61	Sanger sequence for Sample61 at rs671 locus
OK492295	ALDH2	rs671	62	Sanger sequence for Sample62 at rs671 locus
OK492296	ALDH2	rs671	63	Sanger sequence for Sample63 at rs671 locus
OK492297	ALDH2	rs671	64	Sanger sequence for Sample64 at rs671 locus
OK492298	ALDH2	rs671	65	Sanger sequence for Sample65 at rs671 locus
OK492299	ALDH2	rs671	66	Sanger sequence for Sample66 at rs671 locus
OK492300	ALDH2	rs671	67	Sanger sequence for Sample67 at rs671 locus
OK492301	ALDH2	rs671	68	Sanger sequence for Sample68 at rs671 locus
OK492302	ALDH2	rs671	69	Sanger sequence for Sample69 at rs671 locus
OK492303	ALDH2	rs671	70	Sanger sequence for Sample70 at rs671 locus
OK492304	ALDH2	rs671	71	Sanger sequence for Sample71 at rs671 locus
OK492305	ALDH2	rs671	72	Sanger sequence for Sample72 at rs671 locus
OK492306	ALDH2	rs671	73	Sanger sequence for Sample73 at rs671 locus
OK492307	ALDH2	rs671	74	Sanger sequence for Sample74 at rs671 locus
OK492308	ALDH2	rs671	75	Sanger sequence for Sample75 at rs671 locus
OK492309	ALDH2	rs671	76	Sanger sequence for Sample76 at rs671 locus
OK492310	ALDH2	rs671	77	Sanger sequence for Sample77 at rs671 locus
OK492311	ALDH2	rs671	78	Sanger sequence for Sample78 at rs671 locus
OK492312	ALDH2	rs671	79	Sanger sequence for Sample79 at rs671 locus
OK492313	ALDH2	rs671	80	Sanger sequence for Sample80 at rs671 locus
OK492314	ALDH2	rs671	81	Sanger sequence for Sample81 at rs671 locus
OK492315	ALDH2	rs671	82	Sanger sequence for Sample82 at rs671 locus
OK492316	ALDH2	rs671	83	Sanger sequence for Sample83 at rs671 locus
OK492317	ALDH2	rs671	84	Sanger sequence for Sample84 at rs671 locus
OK492318	ALDH2	rs671	85	Sanger sequence for Sample85 at rs671 locus
OK492319	ALDH2	rs671	86	Sanger sequence for Sample86 at rs671 locus
OK492320	ALDH2	rs671	87	Sanger sequence for Sample87 at rs671 locus
OK492321	ALDH2	rs671	88	Sanger sequence for Sample88 at rs671 locus
OK492322	ALDH2	rs671	89	Sanger sequence for Sample89 at rs671 locus
OK492323	ALDH2	rs671	90	Sanger sequence for Sample90 at rs671 locus
OK492324	ALDH2	rs671	91	Sanger sequence for Sample91 at rs671 locus
OK492325	ALDH2	rs671	92	Sanger sequence for Sample92 at rs671 locus
OK492326	ALDH2	rs671	93	Sanger sequence for Sample93 at rs671 locus
OK492327	ALDH2	rs671	94	Sanger sequence for Sample94 at rs671 locus
OK492328	ALDH2	rs671	95	Sanger sequence for Sample95 at rs671 locus
OK492329	ALDH2	rs671	96	Sanger sequence for Sample96 at rs671 locus
OK492330	ALDH2	rs671	97	Sanger sequence for Sample97 at rs671 locus
OK492331	ALDH2	rs671	98	Sanger sequence for Sample98 at rs671 locus
OK492332	ALDH2	rs671	99	Sanger sequence for Sample99 at rs671 locus
OK492333	ALDH2	rs671	100	Sanger sequence for Sample100 at rs671 locus
OK492334	ALDH2	rs671	101	Sanger sequence for Sample101 at rs671 locus
OK492335	ALDH2	rs671	102	Sanger sequence for Sample102 at rs671 locus
OK492336	ALDH2	rs671	103	Sanger sequence for Sample103 at rs671 locus
OK492337	ALDH2	rs671	104	Sanger sequence for Sample104 at rs671 locus
OK492338	ALDH2	rs671	105	Sanger sequence for Sample105 at rs671 locus
OK492339	ALDH2	rs671	106	Sanger sequence for Sample106 at rs671 locus
OK492340	ALDH2	rs671	107	Sanger sequence for Sample107 at rs671 locus
OK492341	ALDH2	rs671	108	Sanger sequence for Sample108 at rs671 locus
OK492342	ALDH2	rs671	109	Sanger sequence for Sample109 at rs671 locus
OK492343	ALDH2	rs671	110	Sanger sequence for Sample110 at rs671 locus
OK492344	ALDH2	rs671	111	Sanger sequence for Sample111 at rs671 locus
OK492345	ALDH2	rs671	112	Sanger sequence for Sample112 at rs671 locus
OK492346	ALDH2	rs671	113	Sanger sequence for Sample113 at rs671 locus
OK492347	ALDH2	rs671	114	Sanger sequence for Sample114 at rs671 locus
OK492348	ALDH2	rs671	115	Sanger sequence for Sample115 at rs671 locus
OK492349	ALDH2	rs671	116	Sanger sequence for Sample116 at rs671 locus
OK492350	ALDH2	rs671	117	Sanger sequence for Sample117 at rs671 locus
OK492351	ALDH2	rs671	118	Sanger sequence for Sample118 at rs671 locus
OK492352	ALDH2	rs671	119	Sanger sequence for Sample119 at rs671 locus
OK492353	ALDH2	rs671	120	Sanger sequence for Sample120 at rs671 locus
OK492354	ALDH2	rs671	121	Sanger sequence for Sample121 at rs671 locus
OK492355	ALDH2	rs671	122	Sanger sequence for Sample122 at rs671 locus
OK492356	ALDH2	rs671	123	Sanger sequence for Sample123 at rs671 locus
OK492357	ALDH2	rs671	124	Sanger sequence for Sample124 at rs671 locus
OK492358	ALDH2	rs671	125	Sanger sequence for Sample125 at rs671 locus
OK492359	ALDH2	rs671	126	Sanger sequence for Sample126 at rs671 locus
OK492360	ALDH2	rs671	127	Sanger sequence for Sample127 at rs671 locus
OK492361	ALDH2	rs671	128	Sanger sequence for Sample128 at rs671 locus
OK492362	ALDH2	rs671	129	Sanger sequence for Sample129 at rs671 locus
OK492363	ALDH2	rs671	130	Sanger sequence for Sample130 at rs671 locus
OK492364	ALDH2	rs671	131	Sanger sequence for Sample131 at rs671 locus
OK492365	ALDH2	rs671	132	Sanger sequence for Sample132 at rs671 locus
OK492366	ALDH2	rs671	133	Sanger sequence for Sample133 at rs671 locus
OK492367	ALDH2	rs671	134	Sanger sequence for Sample134 at rs671 locus
OK492368	ALDH2	rs671	135	Sanger sequence for Sample135 at rs671 locus
OK492369	ALDH2	rs671	136	Sanger sequence for Sample136 at rs671 locus
OK492370	ALDH2	rs671	137	Sanger sequence for Sample137 at rs671 locus
OK492371	ALDH2	rs671	138	Sanger sequence for Sample138 at rs671 locus
OK492372	ALDH2	rs671	139	Sanger sequence for Sample139 at rs671 locus
OK492373	ALDH2	rs671	140	Sanger sequence for Sample140 at rs671 locus
OK492374	ALDH2	rs671	141	Sanger sequence for Sample141 at rs671 locus
OK492375	ALDH2	rs671	142	Sanger sequence for Sample142 at rs671 locus
OK492376	ALDH2	rs671	143	Sanger sequence for Sample143 at rs671 locus
OK492377	ALDH2	rs671	144	Sanger sequence for Sample144 at rs671 locus
OK492378	ALDH2	rs671	145	Sanger sequence for Sample145 at rs671 locus
OK492379	ALDH2	rs671	146	Sanger sequence for Sample146 at rs671 locus
OK492380	ALDH2	rs671	147	Sanger sequence for Sample147 at rs671 locus
OK492381	ALDH2	rs671	148	Sanger sequence for Sample148 at rs671 locus
OK492382	ALDH2	rs671	149	Sanger sequence for Sample149 at rs671 locus
OK492383	ALDH2	rs671	150	Sanger sequence for Sample150 at rs671 locus
OK492384	ALDH2	rs671	151	Sanger sequence for Sample151 at rs671 locus
OK492385	ALDH2	rs671	152	Sanger sequence for Sample152 at rs671 locus
OK492386	ALDH2	rs671	153	Sanger sequence for Sample153 at rs671 locus
OK492387	ALDH2	rs671	154	Sanger sequence for Sample154 at rs671 locus
OK492388	ALDH2	rs671	155	Sanger sequence for Sample155 at rs671 locus
OK492389	ALDH2	rs671	156	Sanger sequence for Sample156 at rs671 locus
OK492390	ALDH2	rs671	157	Sanger sequence for Sample157 at rs671 locus
OK492391	ALDH2	rs671	158	Sanger sequence for Sample158 at rs671 locus
OK492392	ALDH2	rs671	159	Sanger sequence for Sample159 at rs671 locus
OK492393	ALDH2	rs671	160	Sanger sequence for Sample160 at rs671 locus
OK492394	ALDH2	rs671	161	Sanger sequence for Sample161 at rs671 locus
OK492395	ALDH2	rs671	162	Sanger sequence for Sample162 at rs671 locus
OK492396	ALDH2	rs671	163	Sanger sequence for Sample163 at rs671 locus
OK492397	ALDH2	rs671	164	Sanger sequence for Sample164 at rs671 locus
OK492398	ALDH2	rs671	165	Sanger sequence for Sample165 at rs671 locus
OK492399	ALDH2	rs671	166	Sanger sequence for Sample166 at rs671 locus
OK492400	ALDH2	rs671	167	Sanger sequence for Sample167 at rs671 locus
OK492401	ALDH2	rs671	168	Sanger sequence for Sample168 at rs671 locus
OK492402	ALDH2	rs671	169	Sanger sequence for Sample169 at rs671 locus
OK492403	ALDH2	rs671	170	Sanger sequence for Sample170 at rs671 locus
OK492404	ALDH2	rs671	171	Sanger sequence for Sample171 at rs671 locus
OK492405	ALDH2	rs671	172	Sanger sequence for Sample172 at rs671 locus
OK492406	ALDH2	rs671	173	Sanger sequence for Sample173 at rs671 locus
OK492407	ALDH2	rs671	174	Sanger sequence for Sample174 at rs671 locus
OK492408	ALDH2	rs671	175	Sanger sequence for Sample175 at rs671 locus
OK492409	ALDH2	rs671	176	Sanger sequence for Sample176 at rs671 locus
OK492410	ALDH2	rs671	177	Sanger sequence for Sample177 at rs671 locus
OK492411	ALDH2	rs671	178	Sanger sequence for Sample178 at rs671 locus
OK492412	ALDH2	rs671	179	Sanger sequence for Sample179 at rs671 locus
OK492413	ALDH2	rs671	180	Sanger sequence for Sample180 at rs671 locus
OK492414	ALDH2	rs671	181	Sanger sequence for Sample181 at rs671 locus
OK492415	ALDH2	rs671	182	Sanger sequence for Sample182 at rs671 locus
OK492416	ALDH2	rs671	183	Sanger sequence for Sample183 at rs671 locus
OK492417	ALDH2	rs671	184	Sanger sequence for Sample184 at rs671 locus
OK492418	ALDH2	rs671	185	Sanger sequence for Sample185 at rs671 locus
OK492419	ALDH2	rs671	186	Sanger sequence for Sample186 at rs671 locus
OK492420	ALDH2	rs671	187	Sanger sequence for Sample187 at rs671 locus
OK492421	ALDH2	rs671	188	Sanger sequence for Sample188 at rs671 locus
OK492422	ALDH2	rs671	189	Sanger sequence for Sample189 at rs671 locus
OK492423	ALDH2	rs671	190	Sanger sequence for Sample190 at rs671 locus
OK492424	ALDH2	rs671	191	Sanger sequence for Sample191 at rs671 locus
OK492425	ALDH2	rs671	192	Sanger sequence for Sample192 at rs671 locus
OK492426	ALDH2	rs671	193	Sanger sequence for Sample193 at rs671 locus
OK492427	ALDH2	rs671	194	Sanger sequence for Sample194 at rs671 locus
OK492428	ALDH2	rs671	195	Sanger sequence for Sample195 at rs671 locus
OK492429	ALDH2	rs671	196	Sanger sequence for Sample196 at rs671 locus
OK492430	ALDH2	rs671	197	Sanger sequence for Sample197 at rs671 locus
OK492431	ALDH2	rs671	198	Sanger sequence for Sample198 at rs671 locus
OK492432	ALDH2	rs671	199	Sanger sequence for Sample199 at rs671 locus
OK492433	ALDH2	rs671	200	Sanger sequence for Sample200 at rs671 locus
OK492434	ALDH2	rs671	201	Sanger sequence for Sample201 at rs671 locus
OK492435	ALDH2	rs671	202	Sanger sequence for Sample202 at rs671 locus
OK492436	ALDH2	rs671	203	Sanger sequence for Sample203 at rs671 locus
OK492437	ALDH2	rs671	204	Sanger sequence for Sample204 at rs671 locus
OK492438	ALDH2	rs671	205	Sanger sequence for Sample205 at rs671 locus
OK492439	ALDH2	rs671	206	Sanger sequence for Sample206 at rs671 locus
OK492440	ALDH2	rs671	207	Sanger sequence for Sample207 at rs671 locus
OK492441	ALDH2	rs671	208	Sanger sequence for Sample208 at rs671 locus
OK492442	ALDH2	rs671	209	Sanger sequence for Sample209 at rs671 locus
OK492443	ALDH2	rs671	210	Sanger sequence for Sample210 at rs671 locus
OK492444	ALDH2	rs671	211	Sanger sequence for Sample211 at rs671 locus
OK492445	ALDH2	rs671	212	Sanger sequence for Sample212 at rs671 locus
OK492446	ALDH2	rs671	213	Sanger sequence for Sample213 at rs671 locus
OK492447	ALDH2	rs671	214	Sanger sequence for Sample214 at rs671 locus
OK492448	ALDH2	rs671	215	Sanger sequence for Sample215 at rs671 locus
OK492449	ALDH2	rs671	216	Sanger sequence for Sample216 at rs671 locus
OK492450	ALDH2	rs671	217	Sanger sequence for Sample217 at rs671 locus
OK492451	ALDH2	rs671	218	Sanger sequence for Sample218 at rs671 locus
OK492452	ALDH2	rs671	219	Sanger sequence for Sample219 at rs671 locus
OK492453	ALDH2	rs671	220	Sanger sequence for Sample220 at rs671 locus
OK492454	ALDH2	rs671	221	Sanger sequence for Sample221 at rs671 locus
OK492455	ALDH2	rs671	222	Sanger sequence for Sample222 at rs671 locus
OK492456	ALDH2	rs671	223	Sanger sequence for Sample223 at rs671 locus
OK492457	ALDH2	rs671	224	Sanger sequence for Sample224 at rs671 locus
